# Supplementary material for: 2,4-Diiodo-6-[(propyl­imino)­meth­yl]phenol
Source: Acta Crystallogr Sect E Struct Rep Online. 2012 Feb 24;68(Pt 3):o789. doi: 10.1107/S1600536812005727 (PMC3297858; doi:10.1107/S1600536812005727)
Supplement: Supplementary file 2 [file e-68-0o789-Isup2.hkl]

# 
# h,k,l, Fc-squared, Fo-squared, sigma(Fo-squared) and status flag 
# 
data_I
_shelx_title ' a in Pbca' 
_shelx_refln_list_code          4 
_shelx_F_calc_maximum      571.26 
_exptl_crystal_F_000      1536.00 
_reflns_d_resolution_high  0.7828 
 
loop_ 
 _symmetry_equiv_pos_as_xyz 
 'x, y, z' 
 '-x+1/2, -y, z+1/2' 
 '-x, y+1/2, -z+1/2' 
 'x+1/2, -y+1/2, -z' 
 '-x, -y, -z' 
 'x-1/2, y, -z-1/2' 
 'x, -y-1/2, z-1/2' 
 '-x-1/2, y-1/2, z' 
 
_cell_length_a    10.7019 
_cell_length_b     7.1483 
_cell_length_c    32.4037 
_cell_angle_alpha  90.000 
_cell_angle_beta   90.000 
_cell_angle_gamma  90.000 
 
_shelx_F_squared_multiplier     1.000 
 
loop_ 
 _refln_index_h 
 _refln_index_k 
 _refln_index_l 
 _refln_F_squared_calc 
 _refln_F_squared_meas 
 _refln_F_squared_sigma 
 _refln_observed_status 
   2   0   0     8667.84     9383.76    354.21 o 
   4   0   0   326336.34   296327.59  19330.47 o 
   6   0   0    96673.50    99651.29   1754.49 o 
   8   0   0   101210.34   100883.79   3276.39 o 
  10   0   0    41184.65    40048.80    888.81 o 
  12   0   0     2622.98     2696.63    110.29 o 
   2   1   0    83413.02    88572.84   2259.78 o 
   4   1   0     3606.44     3584.59     59.90 o 
   6   1   0     9977.92     9722.06    166.28 o 
   8   1   0     6981.46     6810.50    129.53 o 
  10   1   0     2079.10     2139.61     66.43 o 
  12   1   0      369.86      394.82     40.59 o 
   2   2   0      383.56      473.12     15.22 o 
   4   2   0     5550.71     5615.71     79.86 o 
   6   2   0     1028.00     1041.24     49.38 o 
   8   2   0      522.97      637.99     37.68 o 
  10   2   0       94.20      121.63     31.31 o 
  12   2   0      148.46      147.13     45.41 o 
   2   3   0    88112.59    90746.27   1226.19 o 
   4   3   0    10475.69    10486.80    141.31 o 
   6   3   0    29910.19    30049.78    421.61 o 
   8   3   0     9604.51     9168.28    147.75 o 
  10   3   0     2815.24     2672.22    102.58 o 
  12   3   0     3794.05     3446.83    112.06 o 
   2   4   0      400.33      439.54     18.31 o 
   4   4   0     2633.11     3550.23    157.35 o 
   6   4   0      236.06      290.21     28.27 o 
   8   4   0      137.61      248.96     30.87 o 
  10   4   0       45.91      111.94     38.90 o 
  12   4   0       25.07      -64.55     43.03 o 
   2   5   0    27201.12    26435.02    340.19 o 
   4   5   0     2352.56     2143.11     50.93 o 
   6   5   0     7663.97     7256.01    138.46 o 
   8   5   0     5155.82     5048.51    112.12 o 
  10   5   0     1432.87     1258.72     68.19 o 
   0   6   0     1391.13     1618.03    125.86 o 
   2   6   0        3.55       13.82     28.55 o 
   4   6   0       43.04      259.81     37.55 o 
   6   6   0       33.93       84.71     47.78 o 
   8   6   0      159.53      213.84     53.13 o 
  10   6   0        6.35      -18.20     66.23 o 
   2   7   0      264.25      434.01     81.76 o 
   4   7   0       31.41       21.43     30.13 o 
   6   7   0       27.12       26.21     44.19 o 
   8   7   0       22.35       13.29     48.71 o 
   0   8   0     4602.01     4418.42    228.50 o 
   2   8   0      175.69      154.48     54.71 o 
   4   8   0     2720.16     2471.14    168.86 o 
   6   8   0      705.02      783.43    124.29 o 
   2   9   0      659.29      701.24     84.02 o 
   1   1   1     7033.72     7617.93     72.18 o 
   2   1   1    30467.42    33540.24    309.92 o 
   3   1   1     7702.51     8068.83     75.57 o 
   4   1   1     3693.90     3839.85     44.74 o 
   5   1   1      125.78      163.49      9.31 o 
   6   1   1    13694.28    13806.13    151.03 o 
   7   1   1     4661.31     4921.44     64.88 o 
   8   1   1     3281.80     3126.56     60.78 o 
   9   1   1      311.14      304.63     21.57 o 
  10   1   1     1180.52     1212.07     36.45 o 
  11   1   1     1416.12     1386.74     39.60 o 
  12   1   1     1874.22     1772.00     55.68 o 
  13   1   1      167.79      150.39     27.41 o 
   0   2   1   168526.41   162575.02   4683.69 o 
   1   2   1    27990.14    27881.02    257.22 o 
   2   2   1      151.08      165.19      7.36 o 
   3   2   1    14853.02    15105.89    137.46 o 
   4   2   1    21273.87    21525.71    204.05 o 
   5   2   1    57186.27    57306.43    507.35 o 
   6   2   1     7388.65     7385.22     78.37 o 
   7   2   1        0.53        4.81     11.73 o 
   8   2   1     9058.98     9068.74    108.62 o 
   9   2   1     6761.49     6675.76     92.13 o 
  10   2   1     3163.83     2931.36     54.75 o 
  11   2   1      915.37      910.56     36.97 o 
  12   2   1      198.83      193.66     28.88 o 
  13   2   1     1794.41     1628.45     56.43 o 
   1   3   1    30239.56    30331.39    269.80 o 
   2   3   1    17998.46    21214.65    759.73 o 
   3   3   1    83197.78    82947.63    729.00 o 
   4   3   1      962.13     1032.27     30.51 o 
   5   3   1     7040.31     7101.78     74.96 o 
   6   3   1     4102.83     4539.14    128.00 o 
   7   3   1    26467.64    26549.57    266.95 o 
   8   3   1     2829.90     3138.97    119.93 o 
   9   3   1      154.19      174.69     24.98 o 
  10   3   1     1074.18     1118.08     60.58 o 
  11   3   1     5334.66     5010.09     95.48 o 
  12   3   1      391.85      619.55     61.62 o 
   0   4   1    15224.58    14914.70    194.61 o 
   1   4   1     2162.46     2205.99     50.73 o 
   2   4   1      274.36      307.46     14.75 o 
   3   4   1     3133.08     3181.24     39.54 o 
   4   4   1    13386.50    12936.72    122.89 o 
   5   4   1     5136.36     5171.79     60.24 o 
   6   4   1     2444.43     2411.40     48.51 o 
   7   4   1       72.68      104.28     20.39 o 
   8   4   1     2010.42     1852.36     42.54 o 
   9   4   1       75.48       74.63     25.06 o 
  10   4   1     1023.71      993.30     42.14 o 
  11   4   1       41.05        6.29     25.00 o 
  12   4   1      209.22      199.39     32.76 o 
   1   5   1     6151.19     6092.78     63.67 o 
   2   5   1      912.29     1196.68     53.06 o 
   3   5   1    10648.68    10965.78    151.34 o 
   4   5   1      166.93      173.40     16.70 o 
   5   5   1      459.98      518.58     20.48 o 
   6   5   1      254.22      385.10     23.16 o 
   7   5   1     5025.27     5090.47     77.85 o 
   8   5   1       96.60      210.83     25.02 o 
   9   5   1      110.94      108.48     21.99 o 
  10   5   1        9.46      -13.15     25.11 o 
  11   5   1      724.10      859.59     48.48 o 
   0   6   1     5216.34     5293.78    126.65 o 
   1   6   1     8134.18     8045.86    134.75 o 
   2   6   1      145.79      151.80     23.30 o 
   3   6   1     3055.53     2970.29     64.11 o 
   4   6   1     3297.30     3395.22     68.81 o 
   5   6   1     7396.86     7541.54    211.93 o 
   6   6   1      818.06      889.96     49.35 o 
   7   6   1        8.81      -26.71     29.10 o 
   8   6   1      819.38      754.69     48.35 o 
   9   6   1     2613.34     2582.65     82.82 o 
  10   6   1      347.55      436.11     60.36 o 
   1   7   1        0.87       -5.85     46.15 o 
   2   7   1      437.78      426.65     43.23 o 
   3   7   1       60.75       79.18     48.61 o 
   4   7   1       47.50       -3.93     19.93 o 
   5   7   1        0.04      -39.68     29.38 o 
   6   7   1      121.25      117.89     36.30 o 
   7   7   1       23.52       24.08     35.95 o 
   8   7   1      118.69       86.28     39.21 o 
   0   8   1      240.08      418.53     67.46 o 
   1   8   1      158.99      140.83     41.64 o 
   2   8   1        6.81      -41.28     33.08 o 
   3   8   1       70.43       10.86     35.88 o 
   4   8   1        1.84      116.82     58.02 o 
   5   8   1      192.49      158.10     64.03 o 
   6   8   1       28.86      -10.25     58.66 o 
   1   9   1        4.03      -44.51     41.14 o 
   2   9   1      183.43      189.57     49.04 o 
   1   0   2    25073.65    26103.83    398.93 o 
   2   0   2    16682.65    18097.37    279.25 o 
   3   0   2    20104.51    21652.56    713.74 o 
   4   0   2    43844.24    45785.88    704.76 o 
   5   0   2    87112.76    91186.28   1134.57 o 
   6   0   2     5298.31     5241.72     78.94 o 
   7   0   2      163.14      151.40     18.15 o 
   8   0   2     6528.28     6677.38    127.21 o 
   9   0   2    12127.15    12403.92    215.25 o 
  10   0   2     7238.91     6923.83    137.39 o 
  11   0   2     1910.66     1864.58     63.74 o 
  12   0   2      250.44      229.14     45.98 o 
  13   0   2     3560.24     3637.79     96.34 o 
   1   1   2     1648.98     1826.35     20.64 o 
   2   1   2    97768.43   101379.73   1884.43 o 
   3   1   2       59.40       80.02     12.29 o 
   4   1   2     6491.50     6442.11     69.55 o 
   5   1   2       84.70       89.06      8.63 o 
   6   1   2    23193.02    23267.08    221.74 o 
   7   1   2      675.02      745.75     22.73 o 
   8   1   2     9059.80     8936.82    122.51 o 
   9   1   2      151.79      144.01     20.47 o 
  10   1   2     2702.86     2707.99     57.92 o 
  11   1   2      214.86      267.86     24.83 o 
  12   1   2     1817.04     1787.25     48.61 o 
  13   1   2       31.16      -21.44     23.37 o 
   0   2   2   114306.04   111831.55   1986.81 o 
   1   2   2    15666.01    16182.60    151.19 o 
   2   2   2     2368.92     2452.68     28.06 o 
   3   2   2     1086.94     1056.68     18.24 o 
   4   2   2    29120.04    30275.36    283.02 o 
   5   2   2     7323.17     7375.26    107.32 o 
   6   2   2     5867.63     5857.87     64.95 o 
   7   2   2        8.90       10.80     12.06 o 
   8   2   2     7706.03     7688.69     95.28 o 
   9   2   2     5203.60     5141.21     76.07 o 
  10   2   2     3003.02     2972.31     55.33 o 
  11   2   2      560.11      568.26     35.55 o 
  12   2   2      220.79      239.57     31.52 o 
  13   2   2      512.04      578.39     39.76 o 
   1   3   2    20334.26    21652.90    275.19 o 
   2   3   2     9930.19    11757.79    125.13 o 
   3   3   2    35929.98    40178.00    909.78 o 
   4   3   2     1278.39     1363.20     21.42 o 
   5   3   2     1256.54     1569.82     87.22 o 
   6   3   2     2804.22     3243.76     58.30 o 
   7   3   2    17463.05    18649.97    332.07 o 
   8   3   2      975.62     1289.73     36.31 o 
   9   3   2      683.31      703.11     30.53 o 
  10   3   2      206.33      313.42     30.35 o 
  11   3   2     3807.16     3954.25     97.56 o 
  12   3   2      279.72      302.99     33.34 o 
   0   4   2      196.05      270.87     22.21 o 
   1   4   2     3346.57     3685.64     71.43 o 
   2   4   2       36.06       32.18      9.29 o 
   3   4   2      930.19     1066.71     37.76 o 
   4   4   2      224.26      341.42     33.27 o 
   5   4   2      646.30     1160.67     73.32 o 
   6   4   2       17.32      103.22     15.70 o 
   7   4   2      109.38      138.88     19.43 o 
   8   4   2       15.16       47.73     18.78 o 
   9   4   2     1311.08     1485.96     80.66 o 
  10   4   2       14.36       72.52     25.40 o 
  11   4   2        3.50       33.45     25.97 o 
  12   4   2        0.27      -39.28     26.18 o 
   1   5   2     6604.07     6426.37     66.57 o 
   2   5   2      970.65     1020.92     48.42 o 
   3   5   2    18814.99    18138.75    192.81 o 
   4   5   2      109.24      135.00     15.17 o 
   5   5   2     1477.53     1458.77     32.81 o 
   6   5   2      160.48      189.05     22.76 o 
   7   5   2     7326.19     7307.25    100.88 o 
   8   5   2      221.27      297.20     26.36 o 
   9   5   2      141.26      149.05     25.91 o 
  10   5   2       12.23      -14.91     25.65 o 
  11   5   2     2090.26     2040.81     65.76 o 
   0   6   2     4437.90     4665.27    275.47 o 
   1   6   2       52.10       92.56     26.35 o 
   2   6   2      209.98      200.00     23.41 o 
   3   6   2      111.94      121.63     23.40 o 
   4   6   2     2195.53     2512.65     88.78 o 
   5   6   2       30.42      144.76     30.20 o 
   6   6   2      323.93      484.15     41.33 o 
   7   6   2       40.05       15.82     31.27 o 
   8   6   2      463.92      508.21     45.98 o 
   9   6   2       43.61       38.55     35.11 o 
  10   6   2      350.83      301.70     56.19 o 
   1   7   2       93.86      122.36     34.86 o 
   2   7   2     2604.22     2891.03    151.68 o 
   3   7   2      568.36      628.41     55.84 o 
   4   7   2      259.44      233.23     31.77 o 
   5   7   2      111.44      114.98     35.29 o 
   6   7   2      844.78      931.37     53.51 o 
   7   7   2      166.17      231.35     40.56 o 
   8   7   2      353.50      373.66     59.03 o 
   0   8   2     1336.35     1336.82     88.66 o 
   1   8   2     1036.33     1079.94     60.31 o 
   2   8   2       59.35       35.16     37.12 o 
   3   8   2      269.66      296.84     43.23 o 
   4   8   2      545.51      507.46     57.60 o 
   5   8   2      793.09      771.84     85.00 o 
   6   8   2      160.22      198.42     50.25 o 
   1   9   2       22.40      -24.85     39.72 o 
   2   9   2      502.12      490.01     55.89 o 
   1   1   3    34423.14    36833.42    355.23 o 
   2   1   3    30209.69    31344.93    290.26 o 
   3   1   3   122314.13   121261.58   1776.19 o 
   4   1   3     5842.64     6153.09     63.53 o 
   5   1   3     8091.02     8732.08     88.45 o 
   6   1   3    10121.47    10643.83    108.65 o 
   7   1   3    33749.67    34457.51    340.18 o 
   8   1   3     2569.97     2516.33     46.89 o 
   9   1   3      920.27      861.36     31.64 o 
  10   1   3      507.22      583.96     30.98 o 
  11   1   3     8492.68     8352.22    123.97 o 
  12   1   3     1660.12     1791.65     53.95 o 
  13   1   3      712.73      845.34     40.03 o 
   0   2   3   108009.90   105529.83   1447.72 o 
   1   2   3    10221.74    10983.06    104.19 o 
   2   2   3     3324.61     3423.98     35.21 o 
   3   2   3     3749.67     3772.27     39.30 o 
   4   2   3    17530.44    17963.98    204.90 o 
   5   2   3     4114.69     4210.61     45.86 o 
   6   2   3     4045.62     4148.66     60.86 o 
   7   2   3      562.50      609.72     20.90 o 
   8   2   3     6938.58     7180.14     96.21 o 
   9   2   3      537.75      529.29     27.70 o 
  10   2   3     5182.77     5147.49    100.83 o 
  11   2   3       30.06       41.31     17.84 o 
  12   2   3      188.17      196.79     29.96 o 
  13   2   3       45.51      -38.84     27.37 o 
   1   3   3     2595.46     2642.44     42.14 o 
   2   3   3    27766.17    27798.33    248.69 o 
   3   3   3     4398.05     4672.36     68.87 o 
   4   3   3     1934.04     2018.34     27.05 o 
   5   3   3      213.20      287.64     14.58 o 
   6   3   3     6918.29     6779.15     77.69 o 
   7   3   3     1846.60     2912.15     73.34 o 
   8   3   3     4639.17     4581.26     65.77 o 
   9   3   3        8.03       30.07     18.90 o 
  10   3   3     1295.90     1216.63     44.44 o 
  11   3   3       61.41      211.97     49.23 o 
  12   3   3      794.38      819.68     42.61 o 
   0   4   3      273.86      312.54     32.59 o 
   1   4   3    36234.12    34945.24    312.07 o 
   2   4   3        0.22       -1.70      7.03 o 
   3   4   3    10738.34    10380.46    109.18 o 
   4   4   3     3322.53     3454.97     43.83 o 
   5   4   3    37817.41    37671.18    355.51 o 
   6   4   3     1040.48     1044.01     28.94 o 
   7   4   3       33.59       28.98     17.59 o 
   8   4   3       47.86       43.75     17.53 o 
   9   4   3     9738.31     9649.70    139.82 o 
  10   4   3      160.00      160.67     28.36 o 
  11   4   3      880.89      914.87     43.41 o 
  12   4   3       48.07       -0.32     27.35 o 
   1   5   3     3606.17     3558.16     50.58 o 
   2   5   3     3446.55     3483.37     50.69 o 
   3   5   3     8868.20     8520.53     95.39 o 
   4   5   3      545.11      644.65     22.79 o 
   5   5   3     1259.26     1191.23     31.85 o 
   6   5   3     1214.30     1178.87     36.29 o 
   7   5   3     2737.95     2802.61     62.30 o 
   8   5   3      414.67      423.03     29.38 o 
   9   5   3        0.44      -26.76     22.76 o 
  10   5   3       80.36       71.65     27.69 o 
  11   5   3      619.79      639.67     43.39 o 
   0   6   3     6400.37     6128.28    141.13 o 
   1   6   3        0.62      210.37     77.31 o 
   2   6   3      449.08      462.17     24.90 o 
   3   6   3       51.11       75.04     22.98 o 
   4   6   3     4413.94     4305.50     78.60 o 
   5   6   3       88.14      148.72     70.48 o 
   6   6   3      953.11     1039.14     45.64 o 
   7   6   3        0.19      -35.60     23.74 o 
   8   6   3      803.64      890.95     45.40 o 
   9   6   3       72.26       76.31     30.26 o 
  10   6   3      667.63      820.84     77.07 o 
   1   7   3      837.05      851.61     50.28 o 
   2   7   3        1.68      199.23     37.36 o 
   3   7   3     1470.92     1554.27     55.42 o 
   4   7   3        0.61      -11.30     27.11 o 
   5   7   3       46.01       19.26     30.27 o 
   6   7   3        4.66       70.74     43.81 o 
   7   7   3      854.13      807.26     51.84 o 
   8   7   3       33.76       20.11     36.58 o 
   0   8   3        1.18       72.86     54.51 o 
   1   8   3       16.10        6.90     36.99 o 
   2   8   3        7.65      -14.99     35.40 o 
   3   8   3       67.93       14.30     37.03 o 
   4   8   3        0.70      -24.32     43.77 o 
   5   8   3       69.24       29.36     58.10 o 
   6   8   3        4.81       -8.27     48.43 o 
   1   9   3      115.14       92.94     44.37 o 
   2   9   3      160.16       92.41     45.92 o 
   0   0   4    30646.02    11850.36    368.49 o 
   1   0   4     5141.70     5196.07    112.31 o 
   2   0   4     1304.67     1157.42     30.79 o 
   3   0   4    11874.25    12558.04    179.57 o 
   4   0   4     6793.52     6865.10    104.29 o 
   5   0   4    30063.27    31799.52    403.48 o 
   6   0   4      492.00      491.16     23.05 o 
   7   0   4      222.07      221.21     21.40 o 
   8   0   4     3282.48     3399.85     78.31 o 
   9   0   4      596.61      584.07     36.15 o 
  10   0   4     2234.71     2138.53     64.57 o 
  11   0   4       68.95       29.43     34.93 o 
  12   0   4      235.81      249.39     35.39 o 
  13   0   4      690.94      677.14     48.13 o 
   1   1   4      104.71      139.53      5.42 o 
   2   1   4   177069.16   175988.47   1898.42 o 
   3   1   4    34026.25    36223.73    350.96 o 
   4   1   4    18415.14    19220.94    181.91 o 
   5   1   4     3895.93     4186.67     47.68 o 
   6   1   4    43285.04    44806.26    416.96 o 
   7   1   4     3999.75     4330.14     62.01 o 
   8   1   4    13427.71    13058.42    156.82 o 
   9   1   4      126.73      151.47     19.37 o 
  10   1   4     3551.61     3350.32     81.56 o 
  11   1   4     1095.54     1290.59     42.69 o 
  12   1   4     4027.86     3971.95     76.27 o 
  13   1   4       92.32       94.77     26.24 o 
   0   2   4   296170.66   267864.06   9379.19 o 
   1   2   4      173.70      237.86     15.20 o 
   2   2   4     5037.19     5023.25     54.30 o 
   3   2   4     2351.10     2414.06     27.82 o 
   4   2   4   125569.97   126152.53   1153.52 o 
   5   2   4     6056.63     6195.69     82.39 o 
   6   2   4    27733.87    27230.13    271.47 o 
   7   2   4        0.45        7.33      8.18 o 
   8   2   4    22929.55    22536.85    257.74 o 
   9   2   4      331.15      360.27     22.80 o 
  10   2   4    12191.19    10974.79    208.88 o 
  11   2   4       39.59       -0.36     21.67 o 
  12   2   4     1225.48     1196.12     45.04 o 
  13   2   4      301.45      290.79     35.04 o 
   1   3   4      969.17     1318.03     34.36 o 
   2   3   4     9814.88    10671.26    224.49 o 
   3   3   4       60.04      106.98     17.36 o 
   4   3   4     2040.12     2011.99     26.81 o 
   5   3   4        5.46       26.38      8.72 o 
   6   3   4     4699.41     4765.86     56.44 o 
   7   3   4      287.90      382.88     24.82 o 
   8   3   4     1473.85     1671.83     41.47 o 
   9   3   4        2.84       -4.71     17.89 o 
  10   3   4      327.44      369.25     31.43 o 
  11   3   4        1.19      -35.58     23.72 o 
  12   3   4      950.83      979.83     45.78 o 
   0   4   4       22.55      772.13     81.92 o 
   1   4   4      166.72      274.95     48.02 o 
   2   4   4       12.22       47.21      8.42 o 
   3   4   4       61.55      135.32     18.18 o 
   4   4   4     1019.46     1360.88     69.62 o 
   5   4   4       22.72      225.38     37.73 o 
   6   4   4      293.63      350.91     24.65 o 
   7   4   4       47.87       44.74     16.22 o 
   8   4   4       44.91      117.61     26.69 o 
   9   4   4      102.17      458.26     81.61 o 
  10   4   4        2.83       49.54     31.14 o 
  11   4   4        7.07       58.56     26.40 o 
  12   4   4       14.62      -24.14     26.92 o 
   1   5   4        1.71       51.71     13.32 o 
   2   5   4     5059.32     5012.83     65.92 o 
   3   5   4      307.05      388.30     29.74 o 
   4   5   4      587.01      641.11     23.32 o 
   5   5   4       53.54       59.78     18.33 o 
   6   5   4     1950.19     1865.72     48.33 o 
   7   5   4       30.16       67.66     22.37 o 
   8   5   4     1162.64     1108.18     38.99 o 
   9   5   4        1.98      -16.95     22.34 o 
  10   5   4      321.46      261.65     37.09 o 
  11   5   4        0.83       44.38     33.24 o 
   0   6   4    10693.85    10464.75    201.97 o 
   1   6   4      499.87      675.41     35.57 o 
   2   6   4      128.94      126.98     17.86 o 
   3   6   4      288.04      317.49     22.57 o 
   4   6   4     6221.86     6070.07     91.92 o 
   5   6   4     1250.45     1404.18     44.73 o 
   6   6   4     2040.49     2048.74     58.90 o 
   7   6   4        1.05       14.61     24.58 o 
   8   6   4     1001.24      955.35     45.55 o 
   9   6   4       86.57      128.27     31.70 o 
  10   6   4      730.55      874.23     60.71 o 
   1   7   4      200.23      283.73     42.31 o 
   2   7   4     7215.02     7339.82    133.95 o 
   3   7   4     1389.03     1578.89     56.98 o 
   4   7   4      621.62      751.51     47.37 o 
   5   7   4      234.03      222.17     36.41 o 
   6   7   4     2203.71     2343.57     77.38 o 
   7   7   4      257.91      359.41     43.38 o 
   8   7   4     1277.69     1423.20     66.34 o 
   0   8   4      243.62      265.51     60.63 o 
   1   8   4      302.42      215.90     43.82 o 
   2   8   4        0.11      -45.31     34.69 o 
   3   8   4      166.35      112.26     40.35 o 
   4   8   4        0.29      -47.68     42.59 o 
   5   8   4      404.11      384.16     54.01 o 
   6   8   4        0.16      -62.68     41.79 o 
   1   9   4       73.81       -7.03     42.83 o 
   1   1   5    79203.05    79873.95    888.95 o 
   2   1   5   116772.16   117604.77   1154.46 o 
   3   1   5    35779.75    36606.02    339.48 o 
   4   1   5     9074.45     9308.04     92.41 o 
   5   1   5      430.71      391.14     12.86 o 
   6   1   5    30913.46    31590.55    297.59 o 
   7   1   5    31976.36    31300.65    310.94 o 
   8   1   5    11144.79    10720.64    125.02 o 
   9   1   5      143.31      135.29     19.31 o 
  10   1   5     4230.28     4175.42     67.77 o 
  11   1   5     3857.81     3801.04     66.47 o 
  12   1   5     3052.32     2970.59     64.59 o 
  13   1   5      779.10      805.08     40.15 o 
   0   2   5       48.67      343.88     54.14 o 
   1   2   5    12707.39    13960.15    159.38 o 
   2   2   5      305.28      361.53     11.24 o 
   3   2   5     1002.30     1062.31     19.91 o 
   4   2   5     5060.52     6016.76     67.13 o 
   5   2   5       53.64       36.90     14.92 o 
   6   2   5       88.11      151.31     15.42 o 
   7   2   5       97.12      100.11     13.64 o 
   8   2   5      255.35      337.34     30.27 o 
   9   2   5     1528.52     1639.34     51.88 o 
  10   2   5      125.51      239.74     36.03 o 
  11   2   5       37.81       40.38     22.02 o 
  12   2   5      107.14      110.58     24.26 o 
  13   2   5       11.08      105.68     29.11 o 
   1   3   5     6061.87     6603.89    100.84 o 
   2   3   5     6457.51     7064.20     75.39 o 
   3   3   5     3085.74     3220.31     58.83 o 
   4   3   5      301.93      317.33     11.48 o 
   5   3   5       30.07       25.55      8.92 o 
   6   3   5      492.53      690.51     26.67 o 
   7   3   5     2042.74     2279.84     61.99 o 
   8   3   5      713.48      851.48     30.38 o 
   9   3   5       12.87       47.27     19.29 o 
  10   3   5      107.88      123.32     23.04 o 
  11   3   5      155.73      196.59     36.50 o 
  12   3   5        2.10       -6.15     26.51 o 
   0   4   5   135655.22   129110.14   1602.47 o 
   1   4   5    44471.86    42839.13    380.89 o 
   2   4   5     1969.72     1870.29     26.48 o 
   3   4   5     9299.73     8842.91     91.00 o 
   4   4   5    45221.00    44475.42    416.48 o 
   5   4   5    28015.33    26672.13    255.75 o 
   6   4   5    11431.51    11085.13    128.05 o 
   7   4   5      105.48      108.67     18.00 o 
   8   4   5    14098.12    13635.84    168.50 o 
   9   4   5    10711.91    10194.74    155.15 o 
  10   4   5     6320.43     6038.04    107.03 o 
  11   4   5      580.76      608.48     38.57 o 
  12   4   5      554.15      492.00     42.37 o 
   1   5   5     2813.42     2670.69     42.06 o 
   2   5   5     6102.72     6089.35     76.74 o 
   3   5   5     4905.38     4875.46     65.38 o 
   4   5   5      333.22      352.26     19.16 o 
   5   5   5      484.60      541.63     26.08 o 
   6   5   5     1488.28     1479.91     48.72 o 
   7   5   5     2255.36     2184.78     55.46 o 
   8   5   5      860.65      926.63     39.74 o 
   9   5   5       11.16       -0.46     25.22 o 
  10   5   5      367.03      431.18     41.97 o 
  11   5   5      344.21      323.96     44.77 o 
   0   6   5       30.77      269.04     50.72 o 
   1   6   5      364.08      467.89     45.99 o 
   2   6   5       74.69       47.88     18.43 o 
   3   6   5       57.68       72.80     18.29 o 
   4   6   5      309.79      461.23     27.89 o 
   5   6   5       27.13      108.04     24.08 o 
   6   6   5      119.32      165.51     29.23 o 
   7   6   5        0.68      -10.31     22.50 o 
   8   6   5       34.10       54.06     34.07 o 
   9   6   5      303.59      364.40     41.33 o 
  10   6   5        0.50       -5.50     36.62 o 
   1   7   5      325.65      417.46     34.06 o 
   2   7   5     2457.69     2505.97     88.26 o 
   3   7   5     1457.71     1503.02     55.58 o 
   4   7   5      316.94      358.87     39.10 o 
   5   7   5      125.96       83.04     41.00 o 
   6   7   5      931.53      981.05     53.02 o 
   7   7   5      411.52      581.49     49.05 o 
   8   7   5      369.19      436.64     46.93 o 
   0   8   5      411.85      364.84     63.93 o 
   1   8   5       47.63       26.38     38.08 o 
   2   8   5       44.30      -51.07     34.05 o 
   3   8   5       98.33      107.66     38.68 o 
   4   8   5      146.98      130.10     51.75 o 
   5   8   5      172.52      141.71     47.57 o 
   6   8   5       10.62      -74.26     49.51 o 
   1   9   5      121.80       96.47     45.25 o 
   1   0   6      148.86      119.12     15.24 o 
   2   0   6      777.36      700.01     24.59 o 
   3   0   6      246.99      172.10     15.38 o 
   4   0   6    85217.84    90721.38   1383.70 o 
   5   0   6     1532.82     1523.58     41.50 o 
   6   0   6    10931.04    10620.15    254.37 o 
   7   0   6      120.02      168.30     20.55 o 
   8   0   6     8566.80     8471.21    156.30 o 
   9   0   6     1233.24     1238.25     56.18 o 
  10   0   6     1937.02     1795.02     61.64 o 
  11   0   6      499.59      558.56     41.34 o 
  12   0   6      916.68      864.74     50.94 o 
  13   0   6      292.74      277.50     38.80 o 
   1   1   6    51022.05    54017.46    476.41 o 
   2   1   6    23012.64    23828.48    212.71 o 
   3   1   6    61436.09    62043.52    571.70 o 
   4   1   6     4641.70     4737.08     51.39 o 
   5   1   6     1798.82     1746.86     26.20 o 
   6   1   6     8606.04     9001.89     93.55 o 
   7   1   6    29793.80    30074.36    299.60 o 
   8   1   6     1705.89     1717.81     36.15 o 
   9   1   6      223.14      253.33     20.58 o 
  10   1   6      197.11      226.11     23.79 o 
  11   1   6     3876.30     3839.51     67.00 o 
  12   1   6      988.38     1131.59     42.73 o 
  13   1   6      663.31      673.41     36.96 o 
   0   2   6      405.45      559.22     19.98 o 
   1   2   6    64735.43    65067.92    627.00 o 
   2   2   6     1059.94     1092.37     17.72 o 
   3   2   6    22903.92    23321.77    210.00 o 
   4   2   6     5287.99     5444.12     58.16 o 
   5   2   6    63303.53    62051.86    574.32 o 
   6   2   6      803.51      885.22     20.88 o 
   7   2   6      101.14       99.01     13.94 o 
   8   2   6       37.38       56.71     33.39 o 
   9   2   6    16195.08    15558.88    199.85 o 
  10   2   6      485.17      451.47     28.92 o 
  11   2   6      810.11      798.08     35.80 o 
  12   2   6        5.23      -32.19     21.66 o 
  13   2   6     2478.24     2337.23     65.38 o 
   1   3   6    10588.38    11572.34    148.10 o 
   2   3   6     8079.64     8878.87     89.09 o 
   3   3   6     9804.73     9904.88    177.05 o 
   4   3   6      325.50      337.81     11.74 o 
   5   3   6      149.60      183.53     12.26 o 
   6   3   6     2597.57     2726.67     41.54 o 
   7   3   6     7892.55     8147.11    128.44 o 
   8   3   6      724.72      775.60     29.58 o 
   9   3   6      207.98      216.59     21.46 o 
  10   3   6      557.87      629.95     32.12 o 
  11   3   6     1548.67     1655.27     53.54 o 
  12   3   6      118.05      109.92     29.66 o 
   0   4   6     3046.04     3852.98    106.54 o 
   1   4   6     5763.94     5991.68    100.73 o 
   2   4   6      198.69      199.93     11.49 o 
   3   4   6      937.76     1035.86     23.34 o 
   4   4   6       70.48      219.40     52.73 o 
   5   4   6     1351.10     1469.42     73.54 o 
   6   4   6       61.44      189.81     22.43 o 
   7   4   6      204.67      254.41     20.13 o 
   8   4   6      289.71      539.94     31.40 o 
   9   4   6     1667.96     1818.87     50.76 o 
  10   4   6        4.21      192.82     27.84 o 
  11   4   6        0.12      -34.49     23.00 o 
  12   4   6        1.07      -32.45     28.82 o 
   1   5   6     2508.57     2553.24     41.21 o 
   2   5   6     1687.98     2136.75     77.29 o 
   3   5   6     5122.80     5172.00     68.98 o 
   4   5   6      230.37      247.03     19.32 o 
   5   5   6      346.91      349.09     21.85 o 
   6   5   6     1138.65     1203.76     40.32 o 
   7   5   6     2797.15     2791.46     62.73 o 
   8   5   6       32.08      103.04     47.68 o 
   9   5   6       57.61       52.39     26.30 o 
  10   5   6       84.38      139.64     32.87 o 
  11   5   6      792.74      793.31     52.09 o 
   0   6   6      361.51      498.95     38.19 o 
   1   6   6     3496.42     3501.35     57.87 o 
   2   6   6       32.28       15.05     17.82 o 
   3   6   6      587.55      628.04     28.58 o 
   4   6   6      870.78      932.59     34.72 o 
   5   6   6     3086.05     3171.98     72.45 o 
   6   6   6      256.39      278.72     27.81 o 
   7   6   6        1.50       -1.75     27.58 o 
   8   6   6       10.61        6.78     23.80 o 
   9   6   6      820.63     1029.48     49.44 o 
  10   6   6       44.83       59.26     37.75 o 
   1   7   6     2343.09     2221.62     62.44 o 
   2   7   6     1254.74     1352.57     88.00 o 
   3   7   6     4577.88     4543.21     96.18 o 
   4   7   6      178.77      200.31     36.13 o 
   5   7   6      435.38      431.56     50.21 o 
   6   7   6      357.65      392.88     42.26 o 
   7   7   6     2351.88     2528.68     86.67 o 
   8   7   6      211.40      226.11     42.36 o 
   0   8   6     1702.43     1647.55    100.87 o 
   1   8   6       39.64       29.24     38.06 o 
   2   8   6       15.22       15.59     35.49 o 
   3   8   6        7.86      -40.51     44.58 o 
   4   8   6      827.70      815.29     64.88 o 
   5   8   6       29.89        1.22     43.06 o 
   6   8   6      154.30      102.58     48.88 o 
   1   9   6       33.75      -13.82     41.83 o 
   1   1   7    15580.07    16480.07    154.38 o 
   2   1   7    70531.36    70495.41    620.42 o 
   3   1   7    26104.24    26963.97    241.19 o 
   4   1   7    10306.86     9918.99     98.38 o 
   5   1   7     1046.57     1079.17     20.66 o 
   6   1   7    19762.02    20007.26    193.25 o 
   7   1   7    12501.13    12923.48    137.69 o 
   8   1   7     8434.69     8156.89    100.02 o 
   9   1   7       72.71       79.00     18.92 o 
  10   1   7     1271.41     1283.52     36.60 o 
  11   1   7     2615.20     2681.33     59.65 o 
  12   1   7     3272.13     3099.67     66.44 o 
  13   1   7      456.55      466.87     34.51 o 
   0   2   7      310.55      367.16     46.96 o 
   1   2   7    28294.70    29555.88    304.19 o 
   2   2   7        0.93       10.91      6.46 o 
   3   2   7     4084.08     4178.38     51.60 o 
   4   2   7     3115.24     3156.09     36.36 o 
   5   2   7    14764.29    14802.91    138.55 o 
   6   2   7      239.73      306.46     15.32 o 
   7   2   7        0.82       -9.32     11.49 o 
   8   2   7      170.84      200.19     19.57 o 
   9   2   7     8040.79     8205.71    117.93 o 
  10   2   7       31.49       15.01     20.77 o 
  11   2   7      585.26      604.01     33.53 o 
  12   2   7       43.75       12.52     22.57 o 
  13   2   7      526.30      600.79     41.26 o 
   1   3   7    21801.87    21744.55    205.62 o 
   2   3   7     8631.04     9721.23    136.82 o 
   3   3   7    29681.87    29508.67    290.52 o 
   4   3   7      600.22      704.55     23.49 o 
   5   3   7     2674.29     2515.16     38.44 o 
   6   3   7     2530.61     2791.16     64.65 o 
   7   3   7    14635.57    14344.87    172.18 o 
   8   3   7      481.78      583.59     27.25 o 
   9   3   7       50.36       27.64     16.23 o 
  10   3   7      260.28      273.53     29.56 o 
  11   3   7     3250.19     3109.26     71.29 o 
  12   3   7       89.78      177.65     31.44 o 
   0   4   7    56909.53    53746.11    741.06 o 
   1   4   7      152.16      217.99     14.19 o 
   2   4   7     2774.00     2751.53     38.20 o 
   3   4   7       72.50      118.78     12.78 o 
   4   4   7    32920.62    32636.58    309.33 o 
   5   4   7      561.85      699.56     22.70 o 
   6   4   7     8781.38     8616.08     98.59 o 
   7   4   7      107.36      108.59     17.70 o 
   8   4   7     4797.42     4593.33     67.72 o 
   9   4   7       32.60       62.47     22.63 o 
  10   4   7     5591.93     5389.19    108.63 o 
  11   4   7       37.50       18.57     28.43 o 
  12   4   7      239.50      237.24     35.82 o 
   1   5   7     2404.74     2367.45     39.66 o 
   2   5   7    13423.44    13168.40    148.56 o 
   3   5   7     3422.46     3424.74     51.83 o 
   4   5   7      883.29      848.37     28.73 o 
   5   5   7       76.97       78.55     18.10 o 
   6   5   7     3732.96     3645.51     70.65 o 
   7   5   7     1893.00     1828.57     51.09 o 
   8   5   7     1797.46     1756.14     51.27 o 
   9   5   7       90.20      103.19     27.43 o 
  10   5   7      741.42      788.84     50.31 o 
  11   5   7      295.58      292.98     45.61 o 
   0   6   7     5762.19     5521.40    117.07 o 
   1   6   7     5742.51     5857.01     83.14 o 
   2   6   7        0.16      -24.31     16.21 o 
   3   6   7     1205.05     1188.41     36.38 o 
   4   6   7      189.02      263.08     26.09 o 
   5   6   7     4066.13     4167.38     73.08 o 
   6   6   7       85.27       60.63     24.91 o 
   7   6   7       84.75      112.16     24.78 o 
   8   6   7      809.32      878.37     41.70 o 
   9   6   7     1927.69     2130.98     66.33 o 
  10   6   7       57.37       72.17     33.69 o 
   1   7   7       55.76      138.16     29.69 o 
   2   7   7     1839.99     1658.58     56.23 o 
   3   7   7      248.20      440.23     55.48 o 
   4   7   7      223.77      204.80     37.67 o 
   5   7   7        8.87       -6.01     38.11 o 
   6   7   7      435.56      438.47     50.94 o 
   7   7   7      119.02      230.08     41.16 o 
   8   7   7      499.13      455.04     48.68 o 
   0   8   7      220.31      229.96     59.55 o 
   1   8   7       67.61       90.95     40.00 o 
   2   8   7      135.82       74.42     37.59 o 
   3   8   7       69.82       21.16     45.03 o 
   4   8   7       63.79       98.62     36.79 o 
   5   8   7      110.59      198.99     49.44 o 
   6   8   7        2.07      -36.27     53.89 o 
   0   0   8   226983.34   194308.75  15033.53 o 
   1   0   8    45964.90    48409.70   1054.66 o 
   2   0   8    18215.28    19090.50    243.51 o 
   3   0   8     9982.20    10447.97    141.80 o 
   4   0   8   193449.45   183207.25   2511.91 o 
   5   0   8    22166.09    20909.53    297.79 o 
   6   0   8    26952.81    26550.38    421.55 o 
   7   0   8      318.03      329.05     31.03 o 
   8   0   8    18506.31    17168.01    650.12 o 
   9   0   8    11646.09    11091.72    196.41 o 
  10   0   8    17349.64    16474.66    280.27 o 
  11   0   8      386.58      398.01     36.80 o 
  12   0   8     1627.24     1602.16     62.57 o 
  13   0   8      949.35     1062.13     68.42 o 
   1   1   8    13910.40    14584.22    137.67 o 
   2   1   8      581.74      636.98     17.14 o 
   3   1   8    31912.33    31393.47    280.26 o 
   4   1   8      315.77      419.96     12.30 o 
   5   1   8     2666.15     2585.58     34.23 o 
   6   1   8      357.97      462.87     16.03 o 
   7   1   8    10745.15    10621.88    116.32 o 
   8   1   8       18.99       37.91     15.19 o 
   9   1   8      138.78      164.45     19.02 o 
  10   1   8       13.46      -22.32     19.37 o 
  11   1   8     1692.94     1657.39     47.38 o 
  12   1   8        0.11      -17.25     22.76 o 
  13   1   8       84.38       90.60     26.68 o 
   0   2   8    25573.42    26596.15    369.43 o 
   1   2   8    19808.29    20512.46    202.19 o 
   2   2   8     2375.52     2380.31     29.16 o 
   3   2   8     5055.74     4827.97     49.61 o 
   4   2   8     9479.08     9417.08     90.75 o 
   5   2   8    13199.10    12434.06    118.21 o 
   6   2   8     1728.10     1667.45     30.00 o 
   7   2   8      160.94      173.11     13.85 o 
   8   2   8     2534.47     2652.75     50.10 o 
   9   2   8     2530.76     2481.26     53.27 o 
  10   2   8     3022.27     2914.81     60.12 o 
  11   2   8      150.17      135.10     24.20 o 
  12   2   8      171.45      184.94     27.58 o 
  13   2   8      193.38      134.78     27.60 o 
   1   3   8     2742.67     2965.01     50.43 o 
   2   3   8    36509.66    37044.73    345.87 o 
   3   3   8    11130.66    11643.74    115.82 o 
   4   3   8     5404.08     5429.40     63.88 o 
   5   3   8     1003.42     1037.02     26.23 o 
   6   3   8    12201.31    12747.98    144.27 o 
   7   3   8     3371.03     3882.75     67.94 o 
   8   3   8     5195.46     5209.95     90.16 o 
   9   3   8       10.45      -20.74     16.17 o 
  10   3   8      942.17     1054.35     42.41 o 
  11   3   8      749.96      891.59     42.52 o 
  12   3   8     2091.96     2038.77     62.51 o 
   0   4   8      516.73     1068.65     97.90 o 
   1   4   8      672.50      731.68     28.90 o 
   2   4   8        2.24       -0.80      9.04 o 
   3   4   8        5.95       15.19     11.56 o 
   4   4   8      278.50      413.11     22.66 o 
   5   4   8       85.43      139.92     15.64 o 
   6   4   8       20.59       76.15     15.77 o 
   7   4   8        0.25      -11.90     15.27 o 
   8   4   8       15.80       45.37     18.26 o 
   9   4   8      193.50      177.00     29.62 o 
  10   4   8        2.82       36.34     27.09 o 
  11   4   8        6.32       36.69     28.58 o 
  12   4   8       26.85        8.78     29.15 o 
   1   5   8     1143.60     1216.06     29.41 o 
   2   5   8    18433.42    17478.88    192.49 o 
   3   5   8     3030.15     3158.53     49.20 o 
   4   5   8     2850.63     2780.58     50.19 o 
   5   5   8      416.17      441.94     23.38 o 
   6   5   8     6963.50     6579.56     99.03 o 
   7   5   8     1161.05     1235.89     47.31 o 
   8   5   8     2919.47     2949.35     66.06 o 
   9   5   8       11.52       22.33     26.03 o 
  10   5   8      615.96      637.34     47.34 o 
  11   5   8      415.23      462.22     44.73 o 
   0   6   8       88.74      320.48     52.01 o 
   1   6   8     2012.93     2065.91     43.49 o 
   2   6   8       28.13       17.51     17.19 o 
   3   6   8      301.20      311.35     31.57 o 
   4   6   8       29.70      119.44     23.69 o 
   5   6   8     1201.37     1256.52     39.61 o 
   6   6   8       72.42       80.01     24.53 o 
   7   6   8      133.52      117.01     27.77 o 
   8   6   8        1.33       45.02     26.13 o 
   9   6   8      369.12      449.90     38.51 o 
   1   7   8      446.91      490.73     37.08 o 
   2   7   8      179.43      210.37     32.16 o 
   3   7   8     1665.62     1593.39     63.49 o 
   4   7   8        0.32      -18.86     29.03 o 
   5   7   8      142.07       91.55     58.54 o 
   6   7   8       24.77      -35.28     37.77 o 
   7   7   8      533.49      620.84     49.80 o 
   8   7   8      119.15      143.67     40.76 o 
   0   8   8      562.54      669.76     78.63 o 
   1   8   8      491.88      521.54     50.05 o 
   2   8   8       75.05       67.85     38.92 o 
   3   8   8      217.76      221.17     35.17 o 
   4   8   8     1196.16     1156.95     61.11 o 
   5   8   8     1021.27     1138.80    101.37 o 
   6   8   8      316.26      298.46     51.28 o 
   1   1   9     5222.03     5352.52     54.62 o 
   2   1   9    12468.43    13016.47    119.84 o 
   3   1   9     5185.91     5015.71     51.20 o 
   4   1   9      545.22      478.59     15.22 o 
   5   1   9      120.93      170.01     22.48 o 
   6   1   9     4058.77     4151.13     50.27 o 
   7   1   9     4554.65     4261.41     56.75 o 
   8   1   9     2094.87     2002.29     39.07 o 
   9   1   9      145.75      146.18     19.25 o 
  10   1   9     1115.29     1091.42     37.19 o 
  11   1   9      685.44      796.37     36.46 o 
  12   1   9      739.59      694.43     35.83 o 
  13   1   9      272.56      253.88     30.85 o 
   0   2   9   128202.26   126621.25   1724.73 o 
   1   2   9    15709.86    15852.90    156.86 o 
   2   2   9     5344.29     5533.13     58.17 o 
   3   2   9     4094.86     4192.11     44.43 o 
   4   2   9    96802.34    99525.83    875.15 o 
   5   2   9    14330.42    13953.76    131.75 o 
   6   2   9    14657.10    14584.36    160.46 o 
   7   2   9       20.93        3.10     12.73 o 
   8   2   9    11305.36    11143.81    139.37 o 
   9   2   9     3074.79     2913.95     66.86 o 
  10   2   9     7422.52     7074.42    108.02 o 
  11   2   9      208.28      206.44     26.09 o 
  12   2   9      996.41     1096.61     42.23 o 
  13   2   9      266.09      284.36     31.74 o 
   1   3   9    16858.96    16744.88    169.42 o 
   2   3   9    79582.00    78581.77    724.17 o 
   3   3   9     7287.64     7244.00     76.42 o 
   4   3   9     9742.35     9472.66    102.02 o 
   5   3   9      114.06      130.27     13.87 o 
   6   3   9    28847.76    28358.50    285.27 o 
   7   3   9     8051.05     7770.41     96.96 o 
   8   3   9     7537.60     7000.98    122.15 o 
   9   3   9        0.40      -26.73     17.82 o 
  10   3   9     2577.51     2454.67     55.86 o 
  11   3   9      928.14     1035.11     40.90 o 
  12   3   9     3081.42     3068.68     74.39 o 
   0   4   9      591.68      590.73     28.87 o 
   1   4   9      757.56      696.36     21.39 o 
   2   4   9        2.16       -1.24     10.62 o 
   3   4   9      426.99      376.35     17.66 o 
   4   4   9      440.51      468.35     20.27 o 
   5   4   9     2480.73     2278.64     40.44 o 
   6   4   9      226.91      249.99     18.68 o 
   7   4   9       30.32       14.49     17.85 o 
   8   4   9        1.95        3.98     19.27 o 
   9   4   9      120.08      102.57     24.66 o 
  10   4   9       14.74        9.72     25.56 o 
  11   4   9       97.27       68.17     32.29 o 
   1   5   9     1591.28     1869.10     39.44 o 
   2   5   9    16570.16    15912.87    176.91 o 
   3   5   9      574.09      747.82     31.71 o 
   4   5   9     1766.02     1735.21     36.36 o 
   5   5   9        0.19      -18.51     16.06 o 
   6   5   9     4768.69     4655.89     72.05 o 
   7   5   9      663.59      957.41     43.97 o 
   8   5   9     2307.70     2351.76     59.49 o 
   9   5   9       36.76       24.95     26.31 o 
  10   5   9      528.58      541.98     45.80 o 
  11   5   9      102.21      102.57     34.78 o 
   0   6   9    16953.02    15739.42    268.27 o 
   1   6   9     6170.68     5768.42     83.30 o 
   2   6   9      524.36      539.74     25.51 o 
   3   6   9      789.77      727.30     28.50 o 
   4   6   9     9394.48     9000.27    127.39 o 
   5   6   9     1822.22     1753.46     50.49 o 
   6   6   9     1916.44     1917.54     53.10 o 
   7   6   9       84.13       82.97     27.90 o 
   8   6   9     2169.37     1981.13     56.61 o 
   9   6   9     2197.45     2024.72     64.52 o 
   1   7   9      101.08       63.98     29.77 o 
   2   7   9        4.47       -1.13     26.35 o 
   3   7   9      219.04      231.18     38.18 o 
   4   7   9        4.81      -21.74     30.91 o 
   5   7   9        8.40      -41.19     28.32 o 
   6   7   9        0.36       -8.86     38.06 o 
   7   7   9       99.22       54.28     43.75 o 
   8   7   9        0.24        9.30     36.28 o 
   0   8   9        9.60        6.40     47.20 o 
   1   8   9       64.94      126.38     39.72 o 
   2   8   9        0.23      -10.13     34.51 o 
   3   8   9      255.73      245.61     45.12 o 
   4   8   9       30.69       68.18     36.94 o 
   5   8   9      298.09      391.24     54.10 o 
   0   0  10     9928.22    10571.85    312.31 o 
   1   0  10   256849.08   230064.22  31336.84 o 
   2   0  10      828.59      801.13     22.43 o 
   3   0  10    57162.26    57396.13    717.32 o 
   4   0  10    12377.41    14700.15    193.44 o 
   5   0  10   159189.19   147749.06   1832.46 o 
   6   0  10        6.91       21.30     16.43 o 
   7   0  10      369.05      464.30     64.40 o 
   8   0  10     1147.32     1112.18     46.30 o 
   9   0  10    51622.82    49755.43    893.51 o 
  10   0  10      137.60      124.69     24.57 o 
  11   0  10     2073.44     1952.36     78.65 o 
  12   0  10      468.60      487.83     51.18 o 
  13   0  10     4556.09     4173.85    127.79 o 
   1   1  10    24476.46    25722.22    239.70 o 
   2   1  10     1221.58     1282.73     19.47 o 
   3   1  10    14263.23    14228.15    131.65 o 
   4   1  10       90.48       91.30      8.86 o 
   5   1  10      646.52      644.21     15.31 o 
   6   1  10      444.24      491.39     20.58 o 
   7   1  10     8504.00     8290.18     94.81 o 
   8   1  10      194.40      223.95     18.24 o 
   9   1  10       12.94       11.17     16.89 o 
  10   1  10       79.99      114.44     23.02 o 
  11   1  10      845.54      900.00     39.55 o 
  12   1  10       31.49       14.51     23.69 o 
  13   1  10       15.11      -27.22     24.01 o 
   0   2  10     3940.47     4447.11     72.58 o 
   1   2  10      495.13      432.04     10.88 o 
   2   2  10       82.13      104.08      7.76 o 
   3   2  10      529.92      515.91     12.98 o 
   4   2  10     6712.64     7342.09     73.89 o 
   5   2  10     1942.10     1923.19     28.63 o 
   6   2  10      231.80      295.87     15.62 o 
   7   2  10        3.56       -0.28     13.89 o 
   8   2  10      857.99     1087.01     43.86 o 
   9   2  10      387.44      368.99     25.04 o 
  10   2  10      102.81      211.79     27.89 o 
  11   2  10       36.36       11.64     21.85 o 
  12   2  10      236.19      278.37     28.80 o 
   1   3  10    25779.84    26293.59    261.12 o 
   2   3  10     2635.88     3189.23     63.98 o 
   3   3  10    36444.69    35706.56    335.39 o 
   4   3  10        1.76       23.69      9.14 o 
   5   3  10     1620.75     1545.22     30.51 o 
   6   3  10      719.16     1122.79     42.68 o 
   7   3  10    20732.71    20240.58    210.20 o 
   8   3  10      279.56      403.11     24.53 o 
   9   3  10      263.20      229.13     24.31 o 
  10   3  10      504.31      603.12     32.31 o 
  11   3  10     3596.56     3430.08     69.38 o 
  12   3  10       21.02      136.27     30.11 o 
   0   4  10     3946.55     4201.02     73.93 o 
   1   4  10     2639.43     2828.93     55.11 o 
   2   4  10       67.24       82.41     12.93 o 
   3   4  10      793.36      777.81     28.74 o 
   4   4  10        1.82        5.75     16.85 o 
   5   4  10     1606.07     1649.37     37.98 o 
   6   4  10        0.54        3.98     14.17 o 
   7   4  10      207.11      155.47     23.66 o 
   8   4  10      466.84      492.73     28.09 o 
   9   4  10      762.66      814.41     35.00 o 
  10   4  10      118.10      104.48     29.68 o 
  11   4  10        1.12       -4.20     28.13 o 
   1   5  10    14565.85    13749.91    165.95 o 
   2   5  10       29.60      258.26     36.00 o 
   3   5  10    13537.47    12723.05    145.90 o 
   4   5  10        3.15       23.63     16.77 o 
   5   5  10      592.77      591.41     25.87 o 
   6   5  10      112.02      276.27     22.86 o 
   7   5  10    11021.79    10398.85    156.91 o 
   8   5  10       26.49       90.43     25.58 o 
   9   5  10        6.60      -27.38     24.29 o 
  10   5  10       36.68       19.51     30.97 o 
   0   6  10     1157.04     1331.29     52.61 o 
   1   6  10     1083.59     1184.04     34.92 o 
   2   6  10      146.52      156.33     19.46 o 
   3   6  10      427.53      507.87     28.80 o 
   4   6  10      613.35      867.66     37.72 o 
   5   6  10      498.06      627.60     34.54 o 
   6   6  10       43.65       56.52     24.03 o 
   7   6  10       14.85      -13.62     23.27 o 
   8   6  10      251.10      250.49     29.57 o 
   9   6  10      329.63      442.95     39.14 o 
   1   7  10      182.36      219.39     24.93 o 
   2   7  10      142.99      152.07     26.70 o 
   3   7  10      289.63      317.35     32.97 o 
   4   7  10       67.07       43.87     26.76 o 
   5   7  10        9.32      -38.11     25.41 o 
   6   7  10      234.04      253.84     38.92 o 
   7   7  10       87.61       76.06     35.34 o 
   8   7  10        6.32      -53.16     35.44 o 
   0   8  10      401.03      321.76     64.49 o 
   1   8  10     3153.76     2955.75     92.37 o 
   2   8  10        3.11      -42.54     28.36 o 
   3   8  10      828.02      790.47     52.54 o 
   4   8  10       24.05      -25.54     34.09 o 
   5   8  10     2319.97     2315.71     94.85 o 
   1   1  11    23102.45    24024.34    224.79 o 
   2   1  11     1671.00     1572.86     22.31 o 
   3   1  11    29088.36    29662.42    278.48 o 
   4   1  11      893.02      855.49     17.99 o 
   5   1  11     2019.70     1925.86     27.06 o 
   6   1  11      291.13      302.94     14.27 o 
   7   1  11    18294.69    17971.48    186.69 o 
   8   1  11      763.16      870.93     27.63 o 
   9   1  11       12.14       14.91     16.42 o 
  10   1  11        3.21      -11.86     19.83 o 
  11   1  11     3548.29     3471.86     69.00 o 
  12   1  11      382.39      431.39     32.20 o 
  13   1  11      523.42      519.28     35.55 o 
   0   2  11    69195.05    69835.16    946.82 o 
   1   2  11    10493.79    10770.86    110.81 o 
   2   2  11     2666.46     2683.15     31.22 o 
   3   2  11     1830.94     1755.70     24.24 o 
   4   2  11    30312.50    29432.63    265.88 o 
   5   2  11     4928.20     4680.72     54.66 o 
   6   2  11     9987.15     9809.61    108.59 o 
   7   2  11        3.01      -12.61     12.40 o 
   8   2  11     5389.96     5279.64     78.03 o 
   9   2  11     3138.06     3154.45     57.92 o 
  10   2  11     4876.73     4559.22     80.15 o 
  11   2  11      132.42      171.20     25.97 o 
  12   2  11       96.41       72.52     25.32 o 
   1   3  11     6222.80     6021.88     67.85 o 
   2   3  11    61073.85    58255.79    540.36 o 
   3   3  11     2530.35     2584.57     41.89 o 
   4   3  11     8147.11     8166.44     86.52 o 
   5   3  11      130.81      151.70     14.78 o 
   6   3  11    18106.38    17543.88    183.24 o 
   7   3  11     3897.66     4036.97     78.64 o 
   8   3  11     8031.23     7722.52    105.16 o 
   9   3  11       93.98       91.51     17.05 o 
  10   3  11     1496.71     1470.50     44.54 o 
  11   3  11      448.76      549.00     34.14 o 
  12   3  11     2345.96     2353.20     66.16 o 
   0   4  11    12950.65    12536.00    186.24 o 
   1   4  11    10861.88    10831.28    123.56 o 
   2   4  11      108.47      107.97     13.98 o 
   3   4  11     3110.68     3018.15     46.28 o 
   4   4  11     9748.13     9599.59    113.45 o 
   5   4  11     8831.10     8585.60    110.95 o 
   6   4  11      782.44      808.87     30.91 o 
   7   4  11       26.34      -20.31     13.54 o 
   8   4  11     1607.32     1504.62     51.15 o 
   9   4  11     3794.22     3564.55     81.17 o 
  10   4  11      110.80      119.76     31.94 o 
  11   4  11      128.23      117.68     35.80 o 
   1   5  11      123.16      168.55     19.12 o 
   2   5  11     9867.48     9416.34    120.02 o 
   3   5  11      330.19      429.16     24.34 o 
   4   5  11     1703.47     1712.04     40.45 o 
   5   5  11       11.63       -4.75     14.96 o 
   6   5  11     3740.59     3690.45     62.67 o 
   7   5  11        0.31      124.95     23.43 o 
   8   5  11      992.87     1016.53     41.95 o 
   9   5  11       48.28       23.72     26.13 o 
  10   5  11      167.84      192.69     32.57 o 
   0   6  11     3530.10     3276.55     81.34 o 
   1   6  11     1293.70     1420.84     37.04 o 
   2   6  11      280.58      283.69     22.14 o 
   3   6  11     1103.39     1034.62     33.04 o 
   4   6  11     5618.03     5043.88     90.20 o 
   5   6  11     3169.93     3177.80     62.92 o 
   6   6  11     1654.56     1681.39     50.47 o 
   7   6  11       44.51      -27.71     22.68 o 
   8   6  11      227.52      228.22     29.75 o 
   9   6  11      404.69      469.91     39.54 o 
   1   7  11      592.92      649.49     29.41 o 
   2   7  11      388.91      409.66     28.62 o 
   3   7  11      397.23      505.00     32.95 o 
   4   7  11       16.28      -35.04     23.36 o 
   5   7  11        4.11      -21.90     26.40 o 
   6   7  11      249.63      247.47     45.62 o 
   7   7  11      499.72      555.53     52.33 o 
   0   8  11        2.58       -7.47     49.04 o 
   1   8  11      240.60      278.03     42.26 o 
   2   8  11       25.31      -28.54     28.76 o 
   3   8  11        5.40        4.45     42.54 o 
   4   8  11       44.83       14.93     35.08 o 
   5   8  11       42.19      116.41     44.69 o 
   0   0  12   106587.96   101496.65   2199.63 o 
   1   0  12    26875.31    26520.60    611.09 o 
   2   0  12     3485.35     3492.40     54.64 o 
   3   0  12     6464.28     6539.79     92.89 o 
   4   0  12    52028.48    52162.66    655.63 o 
   5   0  12    21715.58    20805.92    271.25 o 
   6   0  12    16121.66    16066.90    236.03 o 
   7   0  12       11.58       -2.14     17.37 o 
   8   0  12     9524.84     9543.40    175.01 o 
   9   0  12     3639.01     3325.67    200.92 o 
  10   0  12     9189.92     8390.15    198.92 o 
  11   0  12      418.13      416.22     46.21 o 
  12   0  12      476.95      593.47     55.67 o 
  13   0  12      209.47      245.58     47.80 o 
   1   1  12    27490.54    28312.92    269.65 o 
   2   1  12     1341.90     1379.45     21.50 o 
   3   1  12    45234.10    44679.80    397.74 o 
   4   1  12      335.41      352.02     12.00 o 
   5   1  12     3716.17     3590.93     44.17 o 
   6   1  12      444.09      556.33     19.17 o 
   7   1  12    18839.47    18702.01    194.01 o 
   8   1  12      313.65      372.26     20.88 o 
   9   1  12       48.33       29.10     19.21 o 
  10   1  12        3.48      -11.67     20.98 o 
  11   1  12     3454.69     3272.47     67.51 o 
  12   1  12      147.90      175.08     28.03 o 
   0   2  12     4722.98     4282.80     63.73 o 
   1   2  12    28157.14    29152.48    261.64 o 
   2   2  12     1950.06     1927.84     25.31 o 
   3   2  12     6546.79     6686.14     67.43 o 
   4   2  12    10051.58     9626.87     94.04 o 
   5   2  12    15375.41    15179.63    149.96 o 
   6   2  12     2015.58     1998.75     35.22 o 
   7   2  12      306.75      318.51     21.01 o 
   8   2  12     1013.25     1145.53     33.98 o 
   9   2  12     6866.58     6718.87     96.05 o 
  10   2  12     2233.65     2225.97     53.55 o 
  11   2  12       63.95       39.56     22.40 o 
  12   2  12       75.56       66.29     25.57 o 
   1   3  12     1280.20     1242.52     23.15 o 
   2   3  12    32432.31    31524.73    297.44 o 
   3   3  12      481.87      484.36     15.65 o 
   4   3  12     4127.03     4152.75     50.92 o 
   5   3  12        0.63       -4.60     12.42 o 
   6   3  12     9567.45     9268.87    105.12 o 
   7   3  12      255.97      301.90     20.28 o 
   8   3  12     5526.20     5521.83     82.19 o 
   9   3  12       72.44       50.76     19.65 o 
  10   3  12     1090.88     1082.86     44.34 o 
  11   3  12       12.69      -19.15     23.69 o 
  12   3  12     1763.99     1799.67     53.08 o 
   0   4  12     1190.14     1383.67     58.20 o 
   1   4  12      873.36      929.22     26.29 o 
   2   4  12      183.10      172.68     14.74 o 
   3   4  12       23.93       21.34     13.68 o 
   4   4  12      855.85     1198.68     53.65 o 
   5   4  12       39.34       90.56     16.62 o 
   6   4  12       59.88       81.73     18.87 o 
   7   4  12        4.17      -26.54     17.69 o 
   8   4  12      180.21      277.29     26.23 o 
   9   4  12      240.36      211.42     29.71 o 
  10   4  12      222.39      341.01     52.69 o 
  11   4  12       28.10       19.19     30.36 o 
   1   5  12        2.09       33.88     16.06 o 
   2   5  12     6572.97     6308.37    108.67 o 
   3   5  12      471.40      406.19     21.80 o 
   4   5  12     1101.17     1170.90     33.81 o 
   5   5  12       42.33       20.81     15.06 o 
   6   5  12     2045.56     2114.90     46.12 o 
   7   5  12        0.24       54.12     38.94 o 
   8   5  12     1569.80     1644.75     50.02 o 
   9   5  12       75.35       87.66     27.54 o 
  10   5  12      204.40      273.74     34.97 o 
   0   6  12      844.81      780.45     42.46 o 
   1   6  12     2494.35     2519.31     65.14 o 
   2   6  12      228.83      210.03     21.14 o 
   3   6  12     1144.17     1088.76     33.92 o 
   4   6  12      683.54      734.20     35.77 o 
   5   6  12     2469.19     2576.48     60.94 o 
   6   6  12      217.12      231.22     28.84 o 
   7   6  12        1.62      -32.64     21.76 o 
   8   6  12       73.65        8.24     24.41 o 
   9   6  12      840.87      984.91     50.10 o 
   1   7  12     2349.10     2213.16     48.66 o 
   2   7  12     1015.08      996.74     38.05 o 
   3   7  12     1322.04     1353.58     45.83 o 
   4   7  12      203.28      197.75     31.05 o 
   5   7  12       84.59       94.98     26.90 o 
   6   7  12      537.98      520.50     41.50 o 
   7   7  12     1443.76     1503.52     66.32 o 
   0   8  12      354.16      460.26     68.66 o 
   1   8  12     1046.84      909.42     58.72 o 
   2   8  12       10.08      -43.85     29.23 o 
   3   8  12      129.57       77.07     36.99 o 
   4   8  12       61.52       94.18     38.61 o 
   5   8  12      172.11      109.57     60.67 o 
   1   1  13     4369.29     4505.43     47.52 o 
   2   1  13    97892.95    97103.62    893.04 o 
   3   1  13     8277.35     8205.59     84.61 o 
   4   1  13     9981.60     9672.38     94.46 o 
   5   1  13      188.35      232.57     12.12 o 
   6   1  13    30779.09    30754.32    306.98 o 
   7   1  13     3225.45     3185.50     48.31 o 
   8   1  13    11147.12    10866.61    122.09 o 
   9   1  13      441.76      461.18     27.36 o 
  10   1  13     3702.32     3523.59     67.38 o 
  11   1  13      713.00      861.34     38.58 o 
  12   1  13     3774.58     3653.57     74.31 o 
   0   2  13     2564.85     2799.82     45.98 o 
   1   2  13     2534.18     2561.71     33.37 o 
   2   2  13      194.10      222.35     10.61 o 
   3   2  13      838.85      840.83     17.43 o 
   4   2  13      687.65      587.73     16.01 o 
   5   2  13     3966.33     3996.20     53.25 o 
   6   2  13        1.07       -6.73     12.77 o 
   7   2  13       10.80      -20.01     14.19 o 
   8   2  13       63.11       59.68     17.61 o 
   9   2  13      602.48     1045.87     36.54 o 
  10   2  13        4.75      -22.20     20.53 o 
  11   2  13      160.21      174.79     26.03 o 
  12   2  13        1.02       19.93     24.08 o 
   1   3  13     1436.02     1275.38     23.95 o 
   2   3  13     7084.28     7021.08     74.85 o 
   3   3  13     5815.24     5320.02     60.43 o 
   4   3  13     1132.64     1128.58     24.21 o 
   5   3  13      607.34      567.19     21.11 o 
   6   3  13     2335.88     2322.26     42.37 o 
   7   3  13     1810.30     1723.31     37.35 o 
   8   3  13      562.88      626.09     28.05 o 
   9   3  13       64.86       39.74     20.76 o 
  10   3  13       28.51      -22.12     18.50 o 
  11   3  13      535.57      570.13     34.23 o 
  12   3  13      116.83      135.73     29.33 o 
   0   4  13    56070.13    53214.12    832.50 o 
   1   4  13     1513.38     1460.83     32.29 o 
   2   4  13     4521.24     4453.29     64.47 o 
   3   4  13      288.17      306.89     18.01 o 
   4   4  13    51985.18    50364.71    525.52 o 
   5   4  13     1443.66     1297.95     36.83 o 
   6   4  13     8478.51     8165.89    130.54 o 
   7   4  13       14.57      -11.26     18.31 o 
   8   4  13     6820.55     6234.30    137.80 o 
   9   4  13      380.54      412.04     31.78 o 
  10   4  13     5974.91     6001.42    117.66 o 
  11   4  13       93.20       90.37     33.15 o 
   1   5  13      445.20      434.87     22.87 o 
   2   5  13     7443.62     6729.73    128.67 o 
   3   5  13      498.74      526.31     23.36 o 
   4   5  13     1315.85     1317.67     37.89 o 
   5   5  13       13.77      -20.49     15.40 o 
   6   5  13     3782.22     3607.93     67.19 o 
   7   5  13      280.10      292.90     25.74 o 
   8   5  13      374.17      419.59     38.90 o 
   9   5  13       11.77      -24.54     24.94 o 
  10   5  13      148.80      110.28     37.29 o 
   0   6  13       17.85       48.59     26.38 o 
   1   6  13     3466.02     3180.99     56.76 o 
   2   6  13       29.51       31.61     18.53 o 
   3   6  13      828.06      765.28     29.83 o 
   4   6  13      457.25      427.73     32.33 o 
   5   6  13     2250.61     2199.74     52.27 o 
   6   6  13      135.21       87.91     23.78 o 
   7   6  13       41.08       -8.13     23.49 o 
   8   6  13       23.62       29.00     28.08 o 
   9   6  13     1067.94     1175.09     53.51 o 
   1   7  13        9.60       89.08     21.19 o 
   2   7  13     1659.42     1581.32     42.14 o 
   3   7  13       62.03      106.63     23.75 o 
   4   7  13      299.13      332.62     30.25 o 
   5   7  13        2.73      -25.05     23.20 o 
   6   7  13      661.23      667.45     42.74 o 
   7   7  13       15.60       84.79     32.17 o 
   0   8  13        1.22       58.29     78.31 o 
   1   8  13       78.49       91.32     32.78 o 
   2   8  13       55.61      -21.98     29.72 o 
   3   8  13       61.88       -8.38     35.36 o 
   4   8  13       87.36       21.15     34.69 o 
   5   8  13      141.52       87.07     42.51 o 
   0   0  14     9401.85     9720.94    233.39 o 
   1   0  14      279.90      323.37     73.00 o 
   2   0  14      214.02      210.93     15.49 o 
   3   0  14        0.75       48.84     25.32 o 
   4   0  14      894.90      832.94     25.65 o 
   5   0  14      115.50      101.09     14.47 o 
   6   0  14      657.66      686.77     30.51 o 
   7   0  14       10.85       40.55     19.42 o 
   8   0  14       71.97       57.31     21.05 o 
   9   0  14       77.65        4.43     24.14 o 
  10   0  14      230.10      247.12     33.43 o 
  11   0  14       81.13      102.60     37.46 o 
  12   0  14       65.19       94.89     40.43 o 
   1   1  14    45589.71    47130.47    419.14 o 
   2   1  14    20010.46    20563.94    197.02 o 
   3   1  14    55589.18    55497.68    492.75 o 
   4   1  14     1853.53     1962.58     29.36 o 
   5   1  14     2904.45     3071.85     40.52 o 
   6   1  14     7266.80     7594.62     83.43 o 
   7   1  14    27223.62    26340.44    267.25 o 
   8   1  14     1624.55     1704.72     38.59 o 
   9   1  14      253.32      282.37     22.71 o 
  10   1  14      804.12      831.77     35.62 o 
  11   1  14     4506.66     4351.33     80.39 o 
  12   1  14      580.32      825.88     39.39 o 
   0   2  14    12378.60    12488.42    166.46 o 
   1   2  14    83382.80    84763.35    777.53 o 
   2   2  14     1563.71     1599.49     27.10 o 
   3   2  14    20805.32    20722.24    190.58 o 
   4   2  14    18415.89    18542.31    172.57 o 
   5   2  14    55611.40    53651.94    525.31 o 
   6   2  14      686.88      740.02     23.45 o 
   7   2  14      386.74      405.00     29.16 o 
   8   2  14     1968.48     1953.54     47.26 o 
   9   2  14    19580.16    18829.39    234.30 o 
  10   2  14     1140.49     1072.87     39.18 o 
  11   2  14      673.96      720.97     36.11 o 
  12   2  14      551.34      599.51     36.80 o 
   1   3  14     1691.85     1535.38     26.75 o 
   2   3  14       27.03      108.57     18.54 o 
   3   3  14     5116.07     4916.03     57.26 o 
   4   3  14       80.39       72.33     12.67 o 
   5   3  14      239.76      220.11     16.36 o 
   6   3  14       11.28       19.66     15.08 o 
   7   3  14     2251.44     2107.23     41.77 o 
   8   3  14        5.75       -4.95     17.62 o 
   9   3  14      154.33      148.96     22.11 o 
  10   3  14      122.28      120.92     27.30 o 
  11   3  14      574.48      622.73     37.66 o 
  12   3  14        0.62      -39.20     26.14 o 
   0   4  14       22.90      188.33     62.15 o 
   1   4  14     1755.65     1846.64     35.92 o 
   2   4  14       57.76       32.71     14.13 o 
   3   4  14     1507.61     1471.33     32.79 o 
   4   4  14      179.28      387.02     32.38 o 
   5   4  14     3259.40     3228.45     55.93 o 
   6   4  14      462.51      561.91     27.19 o 
   7   4  14       82.04       86.62     18.97 o 
   8   4  14        0.14      113.41     26.47 o 
   9   4  14      493.17      611.03     35.75 o 
  10   4  14        6.78      140.51     31.40 o 
  11   4  14        0.36      -28.62     29.05 o 
   1   5  14      878.30      808.26     29.17 o 
   2   5  14      930.40     1073.35     41.06 o 
   3   5  14     1895.78     1776.66     40.62 o 
   4   5  14       22.69       20.01     20.45 o 
   5   5  14      179.99      184.21     20.85 o 
   6   5  14      471.60      586.73     28.38 o 
   7   5  14     1132.97     1071.49     42.99 o 
   8   5  14       43.08       61.35     25.53 o 
   9   5  14       13.03       35.66     26.92 o 
  10   5  14      164.45      208.74     33.55 o 
   0   6  14      465.05      563.73     38.13 o 
   1   6  14     3146.78     3010.80     55.47 o 
   2   6  14      147.81      154.41     20.53 o 
   3   6  14     1110.20     1050.10     33.96 o 
   4   6  14      445.20      549.47     32.71 o 
   5   6  14     2670.52     2685.21     58.03 o 
   6   6  14       14.85       39.71     19.35 o 
   7   6  14       16.51       19.46     23.85 o 
   8   6  14       95.42       69.60     31.01 o 
   9   6  14      942.89     1007.48     59.16 o 
   1   7  14     2831.74     2619.02     53.85 o 
   2   7  14      280.03      587.25     52.01 o 
   3   7  14     2675.37     2674.90     64.44 o 
   4   7  14       71.31       86.46     25.43 o 
   5   7  14      189.39      129.00     26.84 o 
   6   7  14      263.26      316.91     36.24 o 
   7   7  14     2084.65     2160.07     68.97 o 
   0   8  14       51.12      -49.04     48.27 o 
   1   8  14       22.93       14.94     30.90 o 
   2   8  14        0.89      -36.94     29.04 o 
   3   8  14        3.78      -48.18     32.12 o 
   4   8  14       56.68       21.09     35.84 o 
   1   1  15    25790.56    25967.84    235.57 o 
   2   1  15    27862.43    27189.91    257.94 o 
   3   1  15    37027.57    36428.04    327.51 o 
   4   1  15     4662.15     4650.00     54.19 o 
   5   1  15     3343.94     3285.97     42.93 o 
   6   1  15     6997.37     6615.76     74.97 o 
   7   1  15    19682.73    19154.49    199.63 o 
   8   1  15     5310.72     5218.19     74.06 o 
   9   1  15        7.70       -3.57     17.78 o 
  10   1  15      354.40      409.99     28.84 o 
  11   1  15     4159.53     4026.34     76.71 o 
  12   1  15     1462.10     1513.08     48.63 o 
   0   2  15     3826.27     3686.47     59.23 o 
   1   2  15     1808.37     2263.91     61.14 o 
   2   2  15        3.36       16.98      8.24 o 
   3   2  15      232.93      258.20     11.54 o 
   4   2  15     3258.57     3245.61     43.10 o 
   5   2  15      455.27      666.53     35.12 o 
   6   2  15      445.40      427.51     20.15 o 
   7   2  15       12.83      -19.46     14.57 o 
   8   2  15      608.43      731.99     32.00 o 
   9   2  15      882.15     1077.98     46.80 o 
  10   2  15       14.95       30.17     22.27 o 
  11   2  15       33.22       48.43     26.48 o 
  12   2  15       80.20       29.20     24.72 o 
   1   3  15       13.81       37.46     11.48 o 
   2   3  15     8201.17     8145.95     97.40 o 
   3   3  15      137.06      179.99     20.60 o 
   4   3  15      700.58      689.89     22.62 o 
   5   3  15       10.66      -14.18     13.78 o 
   6   3  15     2674.24     2628.56     45.93 o 
   7   3  15        3.96       48.33     18.42 o 
   8   3  15      405.87      402.63     27.47 o 
   9   3  15       41.61       27.64     21.08 o 
  10   3  15      258.39      339.18     30.93 o 
  11   3  15       31.75        9.55     25.04 o 
   0   4  15    26920.36    25591.87    415.06 o 
   1   4  15    26051.54    25716.83    294.95 o 
   2   4  15      833.83      779.06     26.83 o 
   3   4  15     8224.04     8030.07     98.99 o 
   4   4  15    14955.56    13923.84    159.30 o 
   5   4  15    19544.52    18758.83    221.78 o 
   6   4  15     6761.24     6377.63     90.72 o 
   7   4  15      224.11      181.39     21.35 o 
   8   4  15     2325.31     2130.99     60.39 o 
   9   4  15     7857.06     7800.31    129.40 o 
  10   4  15     2155.18     2143.15     60.01 o 
  11   4  15      132.30      156.38     35.98 o 
   1   5  15     1351.49     1373.82     36.25 o 
   2   5  15     7418.30     6910.81    102.24 o 
   3   5  15      328.44      411.70     23.75 o 
   4   5  15      815.67      784.52     31.83 o 
   5   5  15       36.73       10.52     17.85 o 
   6   5  15     2769.74     2579.68     55.57 o 
   7   5  15      584.68      662.03     32.78 o 
   8   5  15      808.86      831.03     39.60 o 
   9   5  15       19.07      -19.67     25.68 o 
  10   5  15      273.61      229.99     33.40 o 
   0   6  15      344.83      464.13     36.58 o 
   1   6  15      227.56      289.02     23.68 o 
   2   6  15       48.56       25.06     18.41 o 
   3   6  15      606.49      619.34     28.69 o 
   4   6  15     1216.41     1159.76     43.23 o 
   5   6  15     1740.58     1718.64     51.50 o 
   6   6  15        0.34       25.32     20.88 o 
   7   6  15       38.16        7.76     24.37 o 
   8   6  15       68.44       49.75     28.08 o 
   9   6  15       90.98       82.95     32.59 o 
   1   7  15      831.96      875.22     33.61 o 
   2   7  15      166.81      232.50     25.12 o 
   3   7  15      900.04     1042.86     42.97 o 
   4   7  15       77.44       38.37     25.82 o 
   5   7  15       50.06       -3.11     25.01 o 
   6   7  15       48.61       61.92     29.95 o 
   7   7  15      703.52      800.02     47.83 o 
   0   8  15       10.11       48.51     53.20 o 
   1   8  15      310.19      316.36     38.92 o 
   2   8  15        6.46      -10.74     31.02 o 
   3   8  15        5.10        5.05     35.87 o 
   4   8  15        0.97      -51.53     34.35 o 
   0   0  16      896.43      646.90     40.19 o 
   1   0  16    66222.21    68680.62   1548.15 o 
   2   0  16      576.14      515.84     29.52 o 
   3   0  16    17341.66    17708.16    233.53 o 
   4   0  16      849.58      775.77     27.30 o 
   5   0  16    32717.65    32195.86    452.05 o 
   6   0  16     1063.63     1047.80     37.86 o 
   7   0  16     1129.67      962.16     37.78 o 
   8   0  16      239.81      297.71     26.60 o 
   9   0  16    15608.37    14165.61    244.78 o 
  10   0  16     1152.79     1196.12     63.52 o 
  11   0  16       42.44      -27.39     32.95 o 
  12   0  16        2.01       35.59     38.53 o 
   1   1  16    10265.87    10804.30    104.27 o 
   2   1  16    43649.37    43335.54    405.47 o 
   3   1  16    10355.09    10496.57    102.56 o 
   4   1  16     5023.31     5049.87     55.75 o 
   5   1  16      361.46      413.59     16.13 o 
   6   1  16    12602.91    12430.27    134.43 o 
   7   1  16     5537.24     5537.72     71.30 o 
   8   1  16     5575.39     5386.99     76.24 o 
   9   1  16       91.35       60.15     19.64 o 
  10   1  16     1244.52     1258.82     41.48 o 
  11   1  16      799.66      891.13     38.69 o 
  12   1  16     1529.67     1616.90     55.51 o 
   0   2  16    56676.91    53794.03    676.42 o 
   1   2  16     2872.21     2929.43     35.75 o 
   2   2  16     1220.50     1110.24     21.78 o 
   3   2  16      150.07      179.94     12.95 o 
   4   2  16    32627.19    31513.21    300.39 o 
   5   2  16     1395.22     1351.76     29.23 o 
   6   2  16    11638.79    11341.46    125.33 o 
   7   2  16      111.98       84.38     17.45 o 
   8   2  16     6129.86     5955.16     87.92 o 
   9   2  16      361.47      401.22     26.49 o 
  10   2  16     4410.11     4467.64     80.49 o 
  11   2  16      189.51      171.38     26.47 o 
  12   2  16      208.38      186.75     28.74 o 
   1   3  16     5515.00     5533.02     71.34 o 
   2   3  16     3379.47     3531.34     54.66 o 
   3   3  16     6307.51     6393.47     81.20 o 
   4   3  16      480.79      549.31     20.78 o 
   5   3  16      856.06      896.43     27.71 o 
   6   3  16      566.80      682.29     26.44 o 
   7   3  16     3883.51     3791.99     63.53 o 
   8   3  16     1545.60     1494.26     46.64 o 
   9   3  16       55.70       20.24     25.20 o 
  10   3  16      110.54      108.36     27.08 o 
  11   3  16      865.07      913.95     44.67 o 
   0   4  16      229.50      264.28     28.06 o 
   1   4  16       16.57      178.36     24.00 o 
   2   4  16       30.13       20.90     13.43 o 
   3   4  16       12.32       55.14     15.79 o 
   4   4  16      825.53      869.74     28.37 o 
   5   4  16       92.60      304.82     22.34 o 
   6   4  16        0.13       21.13     14.56 o 
   7   4  16       17.15       -7.15     17.95 o 
   8   4  16       68.73       51.43     23.26 o 
   9   4  16       20.80      165.49     29.86 o 
  10   4  16        2.77       -1.00     24.33 o 
  11   4  16        8.82       28.41     29.06 o 
   1   5  16     2096.53     2097.22     43.54 o 
   2   5  16     4367.95     3901.95     90.89 o 
   3   5  16     1304.15     1385.35     36.73 o 
   4   5  16      850.11      829.75     33.24 o 
   5   5  16      168.82       97.48     20.32 o 
   6   5  16     1652.03     1465.62     42.49 o 
   7   5  16     1438.35     1477.11     44.14 o 
   8   5  16     1045.33     1120.98     44.94 o 
   9   5  16       32.24       21.21     26.29 o 
  10   5  16      112.64       58.69     30.02 o 
   0   6  16     2138.02     2135.83     66.83 o 
   1   6  16      412.31      382.44     32.31 o 
   2   6  16      220.60      197.84     22.09 o 
   3   6  16       46.92       -6.15     18.61 o 
   4   6  16     1065.27     1072.64     41.56 o 
   5   6  16      136.22      200.42     24.74 o 
   6   6  16      435.67      489.75     34.42 o 
   7   6  16        0.04      -38.80     25.87 o 
   8   6  16      214.48      243.04     34.50 o 
   1   7  16      227.28      209.15     24.08 o 
   2   7  16     2527.29     2504.21     53.28 o 
   3   7  16      669.47      683.26     34.31 o 
   4   7  16      515.28      603.90     36.97 o 
   5   7  16       17.64      -12.87     25.54 o 
   6   7  16     1228.99     1170.87     52.24 o 
   7   7  16      205.38      212.71     43.23 o 
   0   8  16        0.12      -29.84     36.55 o 
   1   8  16      545.92      596.31     44.82 o 
   2   8  16        1.44      -39.73     31.23 o 
   3   8  16      244.82      177.69     41.68 o 
   1   1  17     4749.24     4604.45     50.98 o 
   2   1  17    16153.82    16605.53    162.75 o 
   3   1  17    14788.49    14217.87    141.22 o 
   4   1  17     1162.35     1238.39     23.36 o 
   5   1  17      423.34      433.54     16.93 o 
   6   1  17     4773.36     4845.58     66.96 o 
   7   1  17     5008.31     4999.87     70.92 o 
   8   1  17     3123.10     3147.94     53.79 o 
   9   1  17      696.54      717.26     30.88 o 
  10   1  17     1224.69     1229.29     41.29 o 
  11   1  17     1135.70     1122.23     41.86 o 
  12   1  17      914.68     1028.76     49.48 o 
   0   2  17    23577.65    22243.89    289.48 o 
   1   2  17     3686.51     3846.40     44.55 o 
   2   2  17     2611.62     2506.97     33.12 o 
   3   2  17     1476.29     1402.60     24.38 o 
   4   2  17    31239.53    30123.39    288.18 o 
   5   2  17     1235.51     1262.10     28.26 o 
   6   2  17     5726.21     5693.54     72.40 o 
   7   2  17      266.84      297.12     20.05 o 
   8   2  17     3139.16     3065.63     59.34 o 
   9   2  17      907.66      857.95     35.10 o 
  10   2  17     2982.59     3155.63     72.15 o 
  11   2  17       51.89       35.13     22.38 o 
  12   2  17      281.83      278.51     31.59 o 
   1   3  17     3198.59     3368.35     50.38 o 
   2   3  17    29761.09    28844.14    325.06 o 
   3   3  17      913.49     1128.93     30.12 o 
   4   3  17     3708.02     3616.00     54.77 o 
   5   3  17       39.56       51.96     16.35 o 
   6   3  17    11675.80    11017.41    131.71 o 
   7   3  17     1409.32     1529.95     40.04 o 
   8   3  17     3091.01     2993.71     66.46 o 
   9   3  17       60.60       41.17     22.16 o 
  10   3  17     1034.95     1026.62     43.66 o 
  11   3  17       82.92      136.70     31.24 o 
   0   4  17      143.89      137.38     27.68 o 
   1   4  17    13152.61    12266.84    151.92 o 
   2   4  17        0.71      -12.20     11.88 o 
   3   4  17     2497.34     2239.54     41.52 o 
   4   4  17       19.13        6.73     16.86 o 
   5   4  17     7653.66     7112.60     98.84 o 
   6   4  17      120.90      179.26     20.33 o 
   7   4  17       13.30      -20.23     18.25 o 
   8   4  17      116.48      111.35     25.66 o 
   9   4  17     3611.12     3560.44     77.66 o 
  10   4  17      133.35      128.49     29.19 o 
   1   5  17     2810.75     2674.13     50.95 o 
   2   5  17     3351.14     3203.62     88.73 o 
   3   5  17     2748.70     2729.39     52.55 o 
   4   5  17      381.00      385.56     28.85 o 
   5   5  17      243.33      200.46     21.90 o 
   6   5  17      807.29      814.34     32.41 o 
   7   5  17     1752.89     1920.46     50.30 o 
   8   5  17      705.27      725.78     39.20 o 
   9   5  17        0.01       -9.81     26.65 o 
   0   6  17     5056.21     4914.81    110.24 o 
   1   6  17      193.96      244.28     23.41 o 
   2   6  17       92.55       81.88     20.20 o 
   3   6  17        0.61        3.16     19.40 o 
   4   6  17     1156.84     1210.11     44.24 o 
   5   6  17       18.86       49.60     23.73 o 
   6   6  17      554.67      646.18     34.46 o 
   7   6  17       18.90      -20.03     26.97 o 
   8   6  17      728.26      698.48     45.10 o 
   1   7  17      382.93      284.20     25.61 o 
   2   7  17      239.90      368.15     27.81 o 
   3   7  17      538.86      507.96     31.85 o 
   4   7  17       95.00       99.99     26.82 o 
   5   7  17       13.14      -34.80     25.05 o 
   6   7  17      131.76      167.98     32.98 o 
   0   8  17       49.92       35.32     45.54 o 
   1   8  17      240.69      209.95     39.14 o 
   2   8  17        1.63      -44.56     29.71 o 
   3   8  17        7.19       -5.16     36.86 o 
   0   0  18    30179.21    26715.56    602.90 o 
   1   0  18    76269.38    41490.55   1267.11 o 
   2   0  18     2421.77     2093.58    115.36 o 
   3   0  18    18255.88    18203.49    241.11 o 
   4   0  18    48108.18    47678.29    604.62 o 
   5   0  18    57568.78    56897.64    719.52 o 
   6   0  18     5716.12     5781.58    114.31 o 
   7   0  18       91.83       97.23     25.01 o 
   8   0  18     5341.74     5640.61    104.69 o 
   9   0  18    18930.35    17935.88    352.84 o 
  10   0  18     2837.82     2799.07     94.42 o 
  11   0  18     1255.06     1144.00     66.19 o 
  12   0  18      950.78      991.16     66.82 o 
   1   1  18     2624.64     2804.91     35.73 o 
   2   1  18    17075.38    16562.82    170.22 o 
   3   1  18     3034.37     3181.32     41.72 o 
   4   1  18     2789.72     2718.54     38.67 o 
   5   1  18      421.88      506.83     18.10 o 
   6   1  18     6682.62     6580.60     84.94 o 
   7   1  18     1184.11     1120.70     33.26 o 
   8   1  18     1208.45     1277.93     34.18 o 
   9   1  18        5.38      -27.38     18.25 o 
  10   1  18      202.45      259.93     26.04 o 
  11   1  18      199.62      211.49     27.24 o 
  12   1  18      598.38      698.58     42.20 o 
   0   2  18     5837.10     5644.74    103.73 o 
   1   2  18     2246.50     2273.80     31.75 o 
   2   2  18      410.54      461.20     15.61 o 
   3   2  18      659.11      582.83     19.73 o 
   4   2  18     7051.55     6728.96     76.16 o 
   5   2  18     1837.15     1785.49     34.16 o 
   6   2  18     1433.13     1368.85     31.68 o 
   7   2  18        3.34       -9.19     15.14 o 
   8   2  18      201.39      232.37     20.99 o 
   9   2  18     1041.96     1193.75     42.61 o 
  10   2  18      336.05      448.49     31.10 o 
  11   2  18       70.40       41.89     24.39 o 
   1   3  18     5823.03     5703.78     74.81 o 
   2   3  18    13628.57    13490.11    153.49 o 
   3   3  18    17055.78    16532.31    184.88 o 
   4   3  18     1081.71     1134.82     30.28 o 
   5   3  18     1066.36     1087.20     32.96 o 
   6   3  18     5161.33     5155.43     77.82 o 
   7   3  18     6591.08     6431.72     99.68 o 
   8   3  18     1470.97     1507.42     52.56 o 
   9   3  18      293.10      345.25     30.41 o 
  10   3  18      803.83      892.17     42.69 o 
  11   3  18     1685.70     1661.49     59.22 o 
   0   4  18      669.18      703.60     38.83 o 
   1   4  18      464.55      560.40     25.21 o 
   2   4  18       24.96       -2.16     11.44 o 
   3   4  18      721.75      755.46     26.10 o 
   4   4  18      107.91      115.34     19.24 o 
   5   4  18     1780.04     1789.96     41.83 o 
   6   4  18       17.59       -6.64     17.88 o 
   7   4  18       54.99       24.21     19.73 o 
   8   4  18      123.84       84.06     26.21 o 
   9   4  18      146.80      159.15     30.88 o 
  10   4  18        5.49      -35.93     23.96 o 
   1   5  18     4026.53     3615.64     61.99 o 
   2   5  18     2495.03     2526.09     49.99 o 
   3   5  18     8284.74     7846.66    108.17 o 
   4   5  18      252.60      229.55     25.45 o 
   5   5  18      639.64      558.74     28.16 o 
   6   5  18     1393.96     1473.75     40.69 o 
   7   5  18     3750.29     3661.93     71.55 o 
   8   5  18      134.99      191.69     29.10 o 
   9   5  18      118.70      133.83     29.64 o 
   0   6  18      188.08      335.18     35.74 o 
   1   6  18      273.79      367.34     26.09 o 
   2   6  18       75.04       57.70     20.23 o 
   3   6  18       26.94       15.38     19.18 o 
   4   6  18      652.76      701.48     36.76 o 
   5   6  18      147.11      264.29     35.40 o 
   6   6  18       18.61       52.63     23.47 o 
   7   6  18       75.92       87.96     29.96 o 
   8   6  18       14.37        7.34     35.74 o 
   1   7  18        4.30      -10.75     20.24 o 
   2   7  18      522.88      514.86     29.67 o 
   3   7  18       14.90       19.74     22.96 o 
   4   7  18      137.19      138.65     28.04 o 
   5   7  18        1.07       -4.10     25.85 o 
   6   7  18      213.95      181.33     34.27 o 
   0   8  18      848.70      886.17     53.45 o 
   1   8  18      652.75      641.91     36.97 o 
   2   8  18       50.21       13.00     29.13 o 
   1   1  19     1390.66     1287.92     23.17 o 
   2   1  19      336.42      372.80     19.48 o 
   3   1  19     7156.70     6752.67     74.91 o 
   4   1  19      280.12      326.41     15.63 o 
   5   1  19     1190.76     1157.91     27.23 o 
   6   1  19       34.97       84.61     17.72 o 
   7   1  19     2598.36     2453.67     48.42 o 
   8   1  19      424.81      509.47     25.24 o 
   9   1  19        8.90        4.06     18.81 o 
  10   1  19       17.84       -2.45     20.65 o 
  11   1  19     1217.34     1186.36     47.30 o 
  12   1  19      124.08      154.41     32.35 o 
   0   2  19    16768.04    17208.45    229.55 o 
   1   2  19    37889.10    38411.28    346.75 o 
   2   2  19      342.05      389.87     22.16 o 
   3   2  19     8362.98     8348.12     90.49 o 
   4   2  19     6651.09     6272.70     72.53 o 
   5   2  19    20930.04    20422.68    211.89 o 
   6   2  19     3012.38     2860.52     46.16 o 
   7   2  19      299.93      294.99     20.84 o 
   8   2  19     1249.35     1132.29     33.65 o 
   9   2  19    10332.20    10077.88    145.60 o 
  10   2  19     1004.82      979.09     39.07 o 
  11   2  19      292.39      255.89     28.79 o 
   1   3  19    16503.86    16382.00    193.22 o 
   2   3  19     8005.97     7809.29    103.22 o 
   3   3  19    24373.18    23610.14    257.29 o 
   4   3  19     1251.51     1140.12     30.99 o 
   5   3  19     2715.72     2617.12     50.25 o 
   6   3  19     2023.87     1835.46     42.37 o 
   7   3  19    11875.27    11453.15    157.95 o 
   8   3  19     1734.58     1763.88     51.72 o 
   9   3  19       29.29       12.47     22.87 o 
  10   3  19      130.53      110.78     27.28 o 
  11   3  19     3086.76     3055.35     81.00 o 
   0   4  19      168.75      262.26     30.88 o 
   1   4  19      141.12      135.54     18.25 o 
   2   4  19       19.89      -16.07     10.71 o 
   3   4  19       70.42       70.55     16.79 o 
   4   4  19        6.75       -6.89     16.81 o 
   5   4  19       94.40      101.47     20.29 o 
   6   4  19       42.94       27.69     18.39 o 
   7   4  19        3.81        2.92     24.04 o 
   8   4  19       68.52       64.69     28.64 o 
   9   4  19        1.71      -29.05     23.63 o 
  10   4  19       17.56      -27.99     25.71 o 
   1   5  19     3476.22     3288.64     59.22 o 
   2   5  19      378.46      499.94     26.12 o 
   3   5  19     5465.45     5263.99     81.08 o 
   4   5  19       10.06      -15.25     21.66 o 
   5   5  19      221.14      218.50     24.41 o 
   6   5  19       13.29       77.04     21.21 o 
   7   5  19     2853.64     2756.54     61.32 o 
   8   5  19      110.62      146.30     28.46 o 
   9   5  19       33.99       27.39     30.37 o 
   0   6  19     1188.37     1102.18     50.94 o 
   1   6  19     5889.04     5666.58     87.40 o 
   2   6  19       45.93       17.37     19.70 o 
   3   6  19     2136.41     1930.55     49.39 o 
   4   6  19       18.88       53.38     24.66 o 
   5   6  19     5897.29     5757.67     96.97 o 
   6   6  19      159.37      161.32     26.38 o 
   7   6  19      157.23      106.94     27.23 o 
   8   6  19       82.91       34.34     31.13 o 
   1   7  19       19.68       10.88     20.69 o 
   2   7  19       15.49        3.62     23.80 o 
   3   7  19       28.92        7.77     23.09 o 
   4   7  19       28.45       38.63     26.44 o 
   5   7  19        4.75      -35.47     25.38 o 
   6   7  19        4.69      -20.54     28.00 o 
   0   8  19      153.18      246.25     39.45 o 
   1   8  19       64.32       72.41     24.60 o 
   2   8  19       11.94      -22.65     26.12 o 
   0   0  20   126109.40   118221.91   2568.29 o 
   1   0  20     3334.50     1765.58    119.74 o 
   2   0  20     3847.70     3616.54     98.19 o 
   3   0  20     1016.95     1015.02     31.79 o 
   4   0  20    87357.01    85098.01   1066.54 o 
   5   0  20      544.33      534.78     26.01 o 
   6   0  20    25897.67    25087.32    362.25 o 
   7   0  20     1200.45     1098.63     46.65 o 
   8   0  20    13712.83    13315.44    209.61 o 
   9   0  20     1208.27     1162.61     53.63 o 
  10   0  20     9195.98     9144.58    283.31 o 
  11   0  20       93.97      118.39     39.80 o 
   1   1  20     3348.60     3156.74     39.99 o 
   2   1  20    13487.16    13311.27    134.16 o 
   3   1  20     4335.58     4264.04     52.74 o 
   4   1  20     1774.41     1678.36     28.82 o 
   5   1  20      405.30      431.64     18.40 o 
   6   1  20     5135.82     5006.91     75.70 o 
   7   1  20     2396.83     2216.88     43.19 o 
   8   1  20      795.13      853.81     30.44 o 
   9   1  20        5.76       11.58     18.46 o 
  10   1  20      274.37      353.41     29.48 o 
  11   1  20      473.34      469.38     36.49 o 
   0   2  20       35.98       42.89     14.47 o 
   1   2  20     6081.08     6642.86     71.01 o 
   2   2  20        0.32       -7.92      9.64 o 
   3   2  20     3900.37     3916.25     50.84 o 
   4   2  20      383.60      543.44     26.36 o 
   5   2  20     7561.94     7687.73     91.59 o 
   6   2  20       82.27       73.08     15.52 o 
   7   2  20      379.31      358.15     21.71 o 
   8   2  20       22.73       47.90     21.74 o 
   9   2  20     1634.07     1769.42     49.76 o 
  10   2  20      113.63      130.95     27.29 o 
  11   2  20       16.33      -37.14     24.76 o 
   1   3  20      559.49      620.73     25.33 o 
   2   3  20    20630.46    19956.43    233.41 o 
   3   3  20      502.94      621.43     26.36 o 
   4   3  20     2578.70     2581.99     46.24 o 
   5   3  20      251.77      247.06     21.14 o 
   6   3  20     5974.69     5679.83     84.56 o 
   7   3  20      427.84      601.18     37.37 o 
   8   3  20     4085.75     4109.33     94.52 o 
   9   3  20       66.80       26.89     25.85 o 
  10   3  20      619.60      651.72     38.44 o 
  11   3  20      207.96      375.01     37.85 o 
   0   4  20     1038.23     1109.80     86.87 o 
   1   4  20       15.60       42.13     17.25 o 
   2   4  20        0.25      -16.65     11.10 o 
   3   4  20        2.45      -21.83     15.04 o 
   4   4  20        2.94       12.81     17.54 o 
   5   4  20        0.66       21.80     18.48 o 
   6   4  20       33.01       20.38     19.13 o 
   7   4  20       18.70       12.49     18.75 o 
   8   4  20      159.99      162.25     26.58 o 
   9   4  20        3.61      -13.44     23.60 o 
  10   4  20       73.79       51.85     28.31 o 
   1   5  20       44.84      104.19     20.90 o 
   2   5  20     6886.00     6524.32     95.01 o 
   3   5  20      157.45      274.92     24.13 o 
   4   5  20     1395.80     1383.44     42.00 o 
   5   5  20      237.00      275.71     26.19 o 
   6   5  20     2689.19     2502.23     53.58 o 
   7   5  20       48.23      169.05     23.25 o 
   8   5  20     1271.03     1288.19     48.65 o 
   9   5  20       21.41      -30.06     27.98 o 
   0   6  20      304.62      454.19     58.49 o 
   1   6  20      683.27      795.58     32.92 o 
   2   6  20        8.02      -24.32     19.39 o 
   3   6  20      273.06      296.85     26.69 o 
   4   6  20      340.27      349.20     30.87 o 
   5   6  20      819.19     1060.82     41.51 o 
   6   6  20       56.80       51.75     24.22 o 
   7   6  20       15.47      -32.20     23.98 o 
   1   7  20      102.49       94.54     23.21 o 
   2   7  20      149.53      168.16     24.09 o 
   3   7  20      356.49      425.80     31.42 o 
   4   7  20        1.56      -27.21     25.84 o 
   5   7  20       92.73       53.44     31.76 o 
   1   1  21      429.52      490.94     16.11 o 
   2   1  21    25264.28    24877.04    239.64 o 
   3   1  21      116.56      139.98     12.58 o 
   4   1  21     2187.40     2184.10     33.69 o 
   5   1  21      154.38      167.76     16.36 o 
   6   1  21     8248.66     8013.97    108.64 o 
   7   1  21       10.53        1.98     15.48 o 
   8   1  21     4347.70     4227.59     66.53 o 
   9   1  21      412.94      460.23     27.99 o 
  10   1  21     1493.18     1356.78     43.81 o 
  11   1  21        5.67      -12.13     26.00 o 
   0   2  21     1648.81     1581.94     39.52 o 
   1   2  21     7935.91     7779.75     81.70 o 
   2   2  21       41.92       29.21     11.32 o 
   3   2  21     1019.58      994.58     24.46 o 
   4   2  21     3823.64     3842.25     51.87 o 
   5   2  21     3822.61     3768.92     54.72 o 
   6   2  21     1458.44     1511.81     35.93 o 
   7   2  21      224.75      205.17     19.57 o 
   8   2  21      375.50      480.22     27.46 o 
   9   2  21     2213.95     2283.37     56.05 o 
  10   2  21      263.06      352.05     32.50 o 
  11   2  21      309.65      312.94     35.31 o 
   1   3  21    13022.36    12249.59    150.75 o 
   2   3  21     1474.55     1583.80     37.88 o 
   3   3  21    13416.71    12938.06    151.12 o 
   4   3  21      287.74      284.45     21.77 o 
   5   3  21      362.53      332.13     22.41 o 
   6   3  21     1136.44     1165.67     35.38 o 
   7   3  21     9017.72     8671.05    128.18 o 
   8   3  21       92.43      173.67     24.66 o 
   9   3  21       83.71       81.39     25.86 o 
  10   3  21      107.19      101.44     27.44 o 
   0   4  21    12373.02    11694.00    210.76 o 
   1   4  21     6621.72     6436.11     92.45 o 
   2   4  21      396.94      425.44     26.92 o 
   3   4  21     2485.82     2353.63     47.99 o 
   4   4  21     3257.35     2815.60     53.58 o 
   5   4  21     4270.30     4031.16     68.23 o 
   6   4  21     1530.58     1436.76     45.44 o 
   7   4  21      410.60      413.45     29.84 o 
   8   4  21     1804.28     1657.88     51.04 o 
   9   4  21     1724.38     1725.50     55.05 o 
  10   4  21     1299.84     1349.72     52.72 o 
   1   5  21     2108.92     2016.63     46.30 o 
   2   5  21        0.10       67.24     19.97 o 
   3   5  21     3994.32     3782.96     66.02 o 
   4   5  21        9.11        8.12     21.08 o 
   5   5  21      230.12      230.57     25.90 o 
   6   5  21        1.00       15.40     21.93 o 
   7   5  21     1694.25     1687.00     45.87 o 
   8   5  21        3.11       15.87     24.68 o 
   9   5  21       22.35       16.63     28.49 o 
   0   6  21     1407.40     1486.37     60.32 o 
   1   6  21     2357.47     2145.03     49.74 o 
   2   6  21        2.66      -19.68     19.39 o 
   3   6  21      758.85      772.34     35.89 o 
   4   6  21      772.64      826.40     40.38 o 
   5   6  21     3097.49     2807.41     63.18 o 
   6   6  21      315.03      428.08     35.64 o 
   7   6  21        0.13      -37.10     24.73 o 
   1   7  21       55.91       35.53     24.24 o 
   2   7  21       48.06      102.65     24.31 o 
   3   7  21      269.03      312.78     29.97 o 
   4   7  21       35.34        5.44     26.90 o 
   5   7  21       80.73       56.35     28.27 o 
   0   0  22    16312.74    17026.61    401.96 o 
   1   0  22     9912.57    10055.68    243.09 o 
   2   0  22     1741.86     1624.73     52.81 o 
   3   0  22      646.69      591.47     26.19 o 
   4   0  22    11831.65    11436.49    162.38 o 
   5   0  22     2001.72     1920.07     45.11 o 
   6   0  22     1327.68     1286.04     43.88 o 
   7   0  22      104.73      152.97     24.92 o 
   8   0  22      741.75      794.89     44.97 o 
   9   0  22     4340.88     4465.79    106.80 o 
  10   0  22     1112.07     1088.49     67.11 o 
  11   0  22      398.79      394.50     49.19 o 
   1   1  22      113.29      151.51     12.67 o 
   2   1  22    29816.40    29348.96    269.60 o 
   3   1  22     5125.64     5129.83     60.02 o 
   4   1  22     3058.04     2924.56     40.60 o 
   5   1  22      470.00      525.81     21.16 o 
   6   1  22    10161.79     9969.21    130.39 o 
   7   1  22      708.19      781.88     32.20 o 
   8   1  22     3391.40     3234.19     56.55 o 
   9   1  22      174.22      135.30     25.78 o 
  10   1  22     1073.68     1106.11     44.55 o 
  11   1  22      258.04      311.53     33.94 o 
   0   2  22    20820.57    20060.91    295.83 o 
   1   2  22     3906.24     3824.33     54.03 o 
   2   2  22      270.27      290.25     18.06 o 
   3   2  22     1885.44     1930.93     36.65 o 
   4   2  22     9410.47     9087.44    106.04 o 
   5   2  22     7278.69     7067.73     92.54 o 
   6   2  22     2343.72     2190.49     47.16 o 
   7   2  22       14.33       -2.90     18.62 o 
   8   2  22     3381.88     3266.61     67.06 o 
   9   2  22     1333.97     1332.48     44.43 o 
  10   2  22     1065.02     1105.76     46.62 o 
  11   2  22      209.07      262.00     32.72 o 
   1   3  22     2606.59     2616.15     50.00 o 
   2   3  22        0.42       21.02     12.34 o 
   3   3  22     7091.15     6920.96     97.00 o 
   4   3  22        6.54       -3.88     16.34 o 
   5   3  22      231.05      188.16     20.37 o 
   6   3  22       72.62       53.08     19.06 o 
   7   3  22     3010.53     3072.37     64.01 o 
   8   3  22        1.51      -28.90     19.27 o 
   9   3  22      208.46      249.63     29.38 o 
  10   3  22       56.40       38.06     26.10 o 
   0   4  22        2.44       27.47     25.86 o 
   1   4  22     1033.01     1239.33     37.10 o 
   2   4  22       11.97        4.31     19.32 o 
   3   4  22      565.58      566.83     28.53 o 
   4   4  22       35.79       47.75     21.90 o 
   5   4  22     2133.24     2274.33     50.41 o 
   6   4  22        2.77       23.48     20.24 o 
   7   4  22      101.42       69.75     22.60 o 
   8   4  22       21.70       15.85     24.45 o 
   9   4  22      248.55      376.34     37.11 o 
   1   5  22     1478.22     1432.53     40.08 o 
   2   5  22        6.63       18.10     20.11 o 
   3   5  22     1003.69     1107.63     36.95 o 
   4   5  22        8.90      -10.67     20.47 o 
   5   5  22        7.07        9.50     22.66 o 
   6   5  22       19.04       20.56     22.66 o 
   7   5  22     1276.98     1296.33     44.95 o 
   8   5  22        0.06      -32.82     24.53 o 
   0   6  22     2529.33     2390.17     74.30 o 
   1   6  22       48.85       59.53     21.41 o 
   2   6  22      106.47       87.88     21.43 o 
   3   6  22       26.12       19.03     22.64 o 
   4   6  22     1651.14     1531.88     51.36 o 
   5   6  22      322.73      320.40     29.34 o 
   6   6  22      427.81      490.66     32.84 o 
   7   6  22       24.94        7.01     25.49 o 
   1   7  22      151.24      133.30     24.39 o 
   2   7  22     1795.51     1829.13     48.83 o 
   3   7  22      476.78      481.13     33.49 o 
   4   7  22      121.27      106.17     26.76 o 
   1   1  23    13142.97    12678.97    125.17 o 
   2   1  23      914.15     1379.50     50.52 o 
   3   1  23    30093.35    29325.17    270.65 o 
   4   1  23      272.09      295.78     15.79 o 
   5   1  23     3167.99     2976.46     47.00 o 
   6   1  23       27.07      114.90     17.37 o 
   7   1  23    12262.57    11858.99    177.24 o 
   8   1  23      718.34      746.15     29.59 o 
   9   1  23       99.91       96.38     22.92 o 
  10   1  23        2.52       33.58     24.17 o 
  11   1  23     3631.49     3648.52     82.91 o 
   0   2  23      484.90     1095.36     69.77 o 
   1   2  23      390.12      401.76     19.60 o 
   2   2  23      186.79      162.88     16.57 o 
   3   2  23      324.92      393.69     21.56 o 
   4   2  23     3588.52     3740.47     59.20 o 
   5   2  23     1291.47     1310.03     34.41 o 
   6   2  23      397.41      485.82     26.33 o 
   7   2  23       11.72       16.02     19.11 o 
   8   2  23       22.49       73.16     21.14 o 
   9   2  23        0.17      -12.64     21.27 o 
  10   2  23      102.97      217.71     30.40 o 
   1   3  23     1421.47     1408.39     36.93 o 
   2   3  23      451.19      430.25     23.86 o 
   3   3  23     4003.00     3962.07     65.36 o 
   4   3  23      336.08      370.01     23.97 o 
   5   3  23      220.50      272.83     22.63 o 
   6   3  23      412.21      426.55     26.49 o 
   7   3  23     1058.30     1066.29     39.49 o 
   8   3  23       57.34       21.63     21.92 o 
   9   3  23       43.64       11.41     27.73 o 
  10   3  23        8.05       -2.90     25.09 o 
   0   4  23     1221.83     1263.62     54.04 o 
   1   4  23    19316.07    18726.35    226.71 o 
   2   4  23      177.06      157.90     20.56 o 
   3   4  23     7252.00     6842.91     98.63 o 
   4   4  23       62.97       12.59     20.17 o 
   5   4  23    21236.58    20533.87    253.39 o 
   6   4  23      103.65       60.26     21.44 o 
   7   4  23      140.65      120.59     24.52 o 
   8   4  23       36.42       16.46     24.66 o 
   9   4  23     5680.47     5471.65    115.68 o 
   1   5  23     1532.78     1456.16     41.00 o 
   2   5  23       99.91       98.04     22.21 o 
   3   5  23     3118.73     3017.62     63.45 o 
   4   5  23        1.32       -6.92     20.85 o 
   5   5  23      438.19      461.10     30.99 o 
   6   5  23       19.76       -9.58     22.10 o 
   7   5  23     1196.57     1264.41     48.68 o 
   8   5  23       10.18       13.57     26.06 o 
   0   6  23      929.64      924.92     51.64 o 
   1   6  23        0.13      -12.74     20.30 o 
   2   6  23       47.01       33.40     21.32 o 
   3   6  23        0.43       -2.70     21.63 o 
   4   6  23      455.96      469.69     32.72 o 
   5   6  23        0.09      -29.22     22.42 o 
   6   6  23      193.90      211.50     28.72 o 
   1   7  23      653.17      575.15     33.81 o 
   2   7  23      193.20      335.07     31.12 o 
   3   7  23      843.55      890.40     40.96 o 
   4   7  23        1.70      -34.96     23.31 o 
   0   0  24     1030.60     1216.18     62.96 o 
   1   0  24     1009.40      925.55     85.24 o 
   2   0  24        0.14       12.43     11.85 o 
   3   0  24     1664.32     1539.54     67.86 o 
   4   0  24      740.64      788.47     31.48 o 
   5   0  24     2434.12     2188.39     55.47 o 
   6   0  24      192.46      269.19     26.57 o 
   7   0  24      457.48      495.77     37.99 o 
   8   0  24       70.54       72.37     28.51 o 
   9   0  24      468.73      414.56     38.67 o 
  10   0  24       29.78      -25.65     35.42 o 
  11   0  24       63.03       56.33     40.43 o 
   1   1  24     2004.34     2179.75     34.20 o 
   2   1  24    26640.63    26070.51    242.61 o 
   3   1  24     2601.06     2842.86     40.96 o 
   4   1  24     2726.43     2560.65     40.65 o 
   5   1  24      467.58      482.04     21.43 o 
   6   1  24     7117.92     7021.12     93.08 o 
   7   1  24     1214.95     1355.01     40.51 o 
   8   1  24     4321.58     4177.06     72.26 o 
   9   1  24        1.22      -11.48     13.81 o 
  10   1  24      858.51      885.18     43.09 o 
  11   1  24      462.42      605.74     40.37 o 
   0   2  24    38939.71    38384.34    546.04 o 
   1   2  24     5371.02     5307.66     74.02 o 
   2   2  24     2071.50     1971.84     40.01 o 
   3   2  24     2015.44     1908.77     40.07 o 
   4   2  24    18755.33    17509.11    199.17 o 
   5   2  24     3548.89     3517.27     61.56 o 
   6   2  24     4613.48     4414.63     78.17 o 
   7   2  24      499.42      510.60     30.85 o 
   8   2  24     4345.80     4106.00     76.75 o 
   9   2  24     1772.13     1771.50     54.00 o 
  10   2  24     3660.90     3772.68     83.53 o 
   1   3  24      295.90      342.97     30.26 o 
   2   3  24      811.33      771.84     37.67 o 
   3   3  24      437.65      485.75     25.40 o 
   4   3  24      184.08      200.45     22.67 o 
   5   3  24      273.67      275.51     23.47 o 
   6   3  24      232.74      246.97     22.93 o 
   7   3  24      243.16      256.58     26.52 o 
   8   3  24      426.97      457.11     31.58 o 
   9   3  24       23.30       31.65     25.57 o 
  10   3  24       17.65      -17.58     25.96 o 
   0   4  24      924.33      947.30     49.05 o 
   1   4  24       43.56      126.86     28.90 o 
   2   4  24       14.86      -25.81     17.21 o 
   3   4  24        4.38       33.00     18.68 o 
   4   4  24      121.94      107.81     22.52 o 
   5   4  24      131.09      323.52     27.47 o 
   6   4  24       55.64       91.50     21.45 o 
   7   4  24        8.00      -13.58     21.35 o 
   8   4  24       97.88       79.25     27.00 o 
   9   4  24        1.58      142.83     33.18 o 
   1   5  24      255.54      315.36     25.31 o 
   2   5  24       90.25       79.47     21.65 o 
   3   5  24      671.60      762.70     35.10 o 
   4   5  24      114.46      102.73     23.57 o 
   5   5  24      219.51      170.17     24.98 o 
   6   5  24       75.45       73.17     23.65 o 
   7   5  24      281.80      336.94     34.02 o 
   8   5  24       51.28       33.47     30.35 o 
   0   6  24     4010.55     3713.63     98.12 o 
   1   6  24      280.11      353.75     27.66 o 
   2   6  24      184.08      157.82     24.72 o 
   3   6  24       66.14       74.23     24.82 o 
   4   6  24     1554.47     1339.12     45.43 o 
   5   6  24      141.55      198.85     27.98 o 
   6   6  24      483.84      535.34     35.31 o 
   1   7  24       25.72       -4.64     22.77 o 
   2   7  24     2405.69     2382.32     60.55 o 
   3   7  24      144.35      198.86     29.10 o 
   1   1  25     2611.08     2731.26     41.34 o 
   2   1  25    15644.46    15599.87    151.97 o 
   3   1  25     4995.83     5205.79     61.81 o 
   4   1  25     1854.40     1783.10     33.81 o 
   5   1  25       10.47        2.48     14.31 o 
   6   1  25     6657.62     6335.15     86.67 o 
   7   1  25     2999.61     3124.99     65.01 o 
   8   1  25     2313.05     2294.37     71.81 o 
   9   1  25      298.77      330.61     26.88 o 
  10   1  25      830.07      889.92     44.23 o 
   0   2  25     1974.54     2357.22     89.96 o 
   1   2  25     4361.37     4308.54     64.94 o 
   2   2  25        4.17       -0.82     16.06 o 
   3   2  25     3610.74     3567.60     61.44 o 
   4   2  25      795.53      911.71     30.05 o 
   5   2  25     7900.08     7477.97    104.92 o 
   6   2  25      540.32      599.60     31.58 o 
   7   2  25      376.46      401.07     29.21 o 
   8   2  25      326.69      318.43     28.14 o 
   9   2  25      903.26      891.42     43.12 o 
  10   2  25      236.92      309.62     33.49 o 
   1   3  25     1591.44     1591.91     40.44 o 
   2   3  25       89.31      117.34     19.57 o 
   3   3  25     4607.58     4478.38     72.66 o 
   4   3  25        0.04      -26.35     17.56 o 
   5   3  25      701.89      716.07     31.11 o 
   6   3  25       35.48       15.77     20.82 o 
   7   3  25     1349.66     1312.94     42.75 o 
   8   3  25       35.91      -11.57     22.14 o 
   9   3  25        5.04      -13.54     26.51 o 
   0   4  25    11681.15    11297.31    209.84 o 
   1   4  25     3339.89     3069.66     59.17 o 
   2   4  25      519.20      516.44     27.87 o 
   3   4  25     1168.70     1090.82     36.41 o 
   4   4  25     8003.30     7236.83    113.21 o 
   5   4  25     5442.00     5061.04     88.66 o 
   6   4  25     1743.71     1704.80     45.15 o 
   7   4  25      195.81      218.12     30.90 o 
   8   4  25     1761.81     1737.55     55.58 o 
   9   4  25      713.05      635.53     44.57 o 
   1   5  25     2360.95     2164.54     50.16 o 
   2   5  25      583.25      613.43     31.64 o 
   3   5  25     2849.80     2726.05     61.00 o 
   4   5  25       37.02       16.43     22.51 o 
   5   5  25      256.12      238.20     27.33 o 
   6   5  25      298.84      325.56     29.07 o 
   7   5  25     1805.46     1732.30     58.02 o 
   0   6  25      105.72      143.01     33.87 o 
   1   6  25      368.42      388.43     29.10 o 
   2   6  25        8.74      -25.30     20.68 o 
   3   6  25      242.57      300.53     30.05 o 
   4   6  25       53.98       45.08     24.24 o 
   5   6  25      242.94      289.49     29.98 o 
   6   6  25       10.72       24.22     26.38 o 
   1   7  25       87.23       86.71     24.38 o 
   2   7  25      726.14      815.19     40.48 o 
   0   0  26    38585.57    37083.14   1096.68 o 
   1   0  26       54.57       40.52     24.54 o 
   2   0  26      349.37      291.66     43.06 o 
   3   0  26      300.57      268.69     27.62 o 
   4   0  26     8940.85     8080.91    124.12 o 
   5   0  26       17.03      -40.03     26.69 o 
   6   0  26     3160.80     2942.60     79.76 o 
   7   0  26      219.37      247.52     39.06 o 
   8   0  26     5803.08     5487.94    124.11 o 
   9   0  26      148.69      141.71     33.45 o 
  10   0  26     2054.05     2033.79     84.64 o 
   1   1  26     3900.21     4015.37     53.77 o 
   2   1  26     5688.53     5934.09     68.24 o 
   3   1  26     5627.09     5770.56     70.86 o 
   4   1  26      323.92      397.77     19.42 o 
   5   1  26      146.35      133.00     16.71 o 
   6   1  26      804.74      815.70     29.05 o 
   7   1  26     3296.33     3355.78     82.21 o 
   8   1  26     1025.66     1042.32     41.34 o 
   9   1  26       38.92       32.40     21.06 o 
  10   1  26      216.84      233.91     35.97 o 
   0   2  26     1929.84     2059.91     62.64 o 
   1   2  26     6728.42     6657.65     89.45 o 
   2   2  26      171.09      209.70     19.34 o 
   3   2  26     1994.46     1939.26     43.68 o 
   4   2  26      148.43      219.14     21.18 o 
   5   2  26     7116.82     7121.72    102.08 o 
   6   2  26      136.87      133.56     23.14 o 
   7   2  26       30.34        8.83     20.16 o 
   8   2  26       28.10       23.06     21.72 o 
   9   2  26     2220.49     2310.61     64.05 o 
  10   2  26      138.22      114.85     29.46 o 
   1   3  26      201.48      239.62     21.79 o 
   2   3  26     4289.08     4222.37     70.29 o 
   3   3  26      560.91      820.84     30.41 o 
   4   3  26      465.67      478.60     27.51 o 
   5   3  26       38.56       14.71     19.85 o 
   6   3  26     2018.71     1970.08     51.24 o 
   7   3  26      502.83      658.58     35.13 o 
   8   3  26      445.42      446.01     32.81 o 
   9   3  26      115.64      109.50     31.68 o 
   0   4  26      115.78      266.68     57.38 o 
   1   4  26        8.19      -15.81     19.53 o 
   2   4  26        3.33      -26.74     17.83 o 
   3   4  26       65.74       73.95     21.98 o 
   4   4  26       24.89      160.17     28.12 o 
   5   4  26      153.03      224.09     27.02 o 
   6   4  26       34.02       70.61     21.77 o 
   7   4  26        5.08       -0.32     22.66 o 
   8   4  26        0.02       17.44     25.77 o 
   1   5  26      842.32      834.30     34.63 o 
   2   5  26     3122.76     2885.96     59.24 o 
   3   5  26     1379.52     1465.19     46.47 o 
   4   5  26      114.10      147.16     25.26 o 
   5   5  26       28.51       -9.10     22.41 o 
   6   5  26     1071.83     1051.10     42.84 o 
   7   5  26      977.32     1029.71     50.78 o 
   0   6  26     1048.60      977.85     54.07 o 
   1   6  26       27.93       74.27     23.55 o 
   2   6  26        6.26       26.14     22.59 o 
   3   6  26       11.80       46.67     24.31 o 
   4   6  26      141.53      138.19     36.91 o 
   5   6  26       87.06      131.64     27.94 o 
   1   7  26      450.46      443.93     32.00 o 
   1   1  27     2185.67     2197.04     35.52 o 
   2   1  27     1567.47     1661.27     30.68 o 
   3   1  27     1344.93     1512.09     31.90 o 
   4   1  27      274.22      301.79     18.45 o 
   5   1  27       21.61       20.38     16.20 o 
   6   1  27      139.63      154.47     23.64 o 
   7   1  27     2030.68     2067.30     48.16 o 
   8   1  27      695.24      810.14     41.07 o 
   9   1  27        0.12       12.15     22.82 o 
  10   1  27        1.89       43.82     31.27 o 
   0   2  27     1521.33     1304.00     50.42 o 
   1   2  27     8400.21     8291.26    106.64 o 
   2   2  27       18.39       31.02     17.20 o 
   3   2  27     2762.94     2587.85     52.65 o 
   4   2  27       67.32       91.18     19.43 o 
   5   2  27    10116.70     9748.52    131.40 o 
   6   2  27        2.05      -22.04     19.62 o 
   7   2  27       38.32       13.77     20.97 o 
   8   2  27      344.59      386.72     30.99 o 
   9   2  27     2275.75     2263.63     63.32 o 
   1   3  27     5135.12     4984.73     79.68 o 
   2   3  27     1750.11     1794.88     44.47 o 
   3   3  27    11696.00    11208.20    147.75 o 
   4   3  27        1.62      -16.60     18.76 o 
   5   3  27     1310.45     1169.79     37.94 o 
   6   3  27      435.07      532.28     31.67 o 
   7   3  27     5124.21     4818.64     87.81 o 
   8   3  27      155.49      129.21     26.53 o 
   9   3  27       14.87      -12.08     26.02 o 
   0   4  27     6541.50     6183.40    133.69 o 
   1   4  27       53.89       60.31     20.52 o 
   2   4  27      386.88      340.83     25.99 o 
   3   4  27       91.21       94.78     26.03 o 
   4   4  27     2353.90     2161.84     56.41 o 
   5   4  27      248.82      293.26     43.44 o 
   6   4  27      692.40      700.46     35.58 o 
   7   4  27        4.85       12.05     24.35 o 
   8   4  27      605.19      678.45     41.73 o 
   1   5  27      792.09      749.38     34.14 o 
   2   5  27     1898.47     1876.62     48.90 o 
   3   5  27     1960.01     1915.82     52.45 o 
   4   5  27      251.74      265.59     28.47 o 
   5   5  27       83.68       55.72     24.60 o 
   6   5  27      794.54      780.64     39.57 o 
   7   5  27      857.24      821.91     43.97 o 
   0   6  27      304.07      350.52     41.86 o 
   1   6  27     1297.63     1207.05     41.62 o 
   2   6  27        4.70       -5.47     23.46 o 
   3   6  27      617.31      658.73     37.63 o 
   4   6  27      335.93      336.54     32.19 o 
   5   6  27     1633.23     1612.53     51.29 o 
   0   0  28    36726.48    39139.31   1301.01 o 
   1   0  28    13188.25    12821.76    269.21 o 
   2   0  28     2416.05     2243.86    108.51 o 
   3   0  28     7930.61     7423.60    237.84 o 
   4   0  28    25919.90    25258.37    486.87 o 
   5   0  28    19397.55    18634.81    317.01 o 
   6   0  28     5492.34     5407.12    140.31 o 
   7   0  28      611.30      679.16     50.64 o 
   8   0  28     3679.20     3694.54     97.90 o 
   9   0  28     3778.79     3734.18    160.83 o 
  10   0  28     4176.41     4426.44    131.89 o 
   1   1  28     1079.12     1180.48     27.96 o 
   2   1  28     2169.49     2318.30     37.19 o 
   3   1  28     4295.54     4384.08     61.73 o 
   4   1  28      225.00      241.45     17.55 o 
   5   1  28      442.20      506.70     27.61 o 
   6   1  28      598.85      641.80     36.27 o 
   7   1  28     1056.88     1104.22     40.73 o 
   8   1  28      193.32      224.25     29.20 o 
   9   1  28       27.77       24.44     24.14 o 
   0   2  28      536.40      584.75     38.41 o 
   1   2  28      274.00      437.63     27.93 o 
   2   2  28       81.15       89.71     19.31 o 
   3   2  28      118.28      130.16     20.00 o 
   4   2  28      967.54      996.76     35.12 o 
   5   2  28      766.76      945.69     34.90 o 
   6   2  28      161.58      171.07     24.36 o 
   7   2  28       92.41       65.07     22.27 o 
   8   2  28       83.46      104.01     25.79 o 
   9   2  28        1.52       -3.97     24.88 o 
   1   3  28     3033.52     2908.13     57.58 o 
   2   3  28     2988.45     3031.03     58.51 o 
   3   3  28     3368.37     3404.51     63.86 o 
   4   3  28      488.62      512.82     29.24 o 
   5   3  28      445.90      399.38     26.76 o 
   6   3  28      815.55      903.05     38.31 o 
   7   3  28     2403.84     2422.11     59.75 o 
   8   3  28      752.20      781.53     39.44 o 
   9   3  28        8.29      -39.73     26.49 o 
   0   4  28        0.33       54.51     30.24 o 
   1   4  28      122.16      121.03     22.15 o 
   2   4  28        8.25      -17.87     19.97 o 
   3   4  28       32.20       32.26     24.49 o 
   4   4  28       30.17       59.25     22.12 o 
   5   4  28        0.36      -21.27     21.26 o 
   6   4  28       13.13        5.02     25.14 o 
   7   4  28        0.62      -20.93     23.25 o 
   8   4  28        0.49      -10.54     25.36 o 
   1   5  28      223.54      253.77     26.29 o 
   2   5  28     3216.15     2993.50     61.88 o 
   3   5  28      849.26     1020.56     42.12 o 
   4   5  28      539.71      559.37     34.36 o 
   5   5  28      243.29      252.07     34.47 o 
   6   5  28     1100.56     1014.13     42.94 o 
   0   6  28      215.66      286.61     43.36 o 
   1   6  28        1.58       -8.55     22.33 o 
   2   6  28        6.39       -8.06     24.38 o 
   3   6  28       14.11       60.86     26.02 o 
   4   6  28      193.50      190.10     29.71 o 
   1   1  29      189.77      179.38     17.25 o 
   2   1  29     1965.52     1908.15     37.92 o 
   3   1  29       24.78       40.13     13.90 o 
   4   1  29      316.75      345.36     22.14 o 
   5   1  29      231.59      227.55     23.45 o 
   6   1  29     1244.24     1184.76     45.36 o 
   7   1  29       31.56       36.93     22.17 o 
   8   1  29      309.02      277.69     30.94 o 
   9   1  29      171.93      188.79     29.54 o 
   0   2  29    16375.93    15963.99    334.30 o 
   1   2  29     1038.13     1127.01     34.81 o 
   2   2  29      722.12      718.18     30.06 o 
   3   2  29        5.31       -6.52     17.20 o 
   4   2  29     7671.06     7392.83    106.54 o 
   5   2  29      357.20      364.80     38.96 o 
   6   2  29     1588.63     1563.07     52.22 o 
   7   2  29      112.36       80.47     24.45 o 
   8   2  29     2099.34     2075.37     56.02 o 
   9   2  29      212.80      205.83     30.24 o 
   1   3  29     1875.99     1821.23     45.19 o 
   2   3  29     9451.66     9121.97    126.33 o 
   3   3  29     2620.85     2631.35     55.42 o 
   4   3  29      778.23      795.17     33.82 o 
   5   3  29       39.15        9.53     19.32 o 
   6   3  29     3174.52     3035.08     67.95 o 
   7   3  29     1730.08     1789.39     53.30 o 
   8   3  29     1382.56     1502.19     54.24 o 
   0   4  29       35.32       44.98     30.14 o 
   1   4  29     1333.61     1258.24     39.74 o 
   2   4  29        4.29      -24.12     19.58 o 
   3   4  29      577.19      563.48     35.40 o 
   4   4  29      171.26      135.29     24.39 o 
   5   4  29     1000.34      980.50     40.60 o 
   6   4  29       27.51       14.74     27.72 o 
   7   4  29      229.90      205.31     30.48 o 
   1   5  29       86.21       97.81     23.56 o 
   2   5  29     2078.83     2039.88     51.56 o 
   3   5  29      432.79      507.42     36.81 o 
   4   5  29      265.37      292.36     29.62 o 
   5   5  29       22.47       13.68     24.50 o 
   6   5  29      658.28      658.64     37.37 o 
   0   6  29     2943.03     2807.46     87.68 o 
   1   6  29      172.69      199.06     28.53 o 
   2   6  29      197.02      203.53     29.50 o 
   3   6  29       68.43       38.42     25.78 o 
   0   0  30      198.07      170.61     56.79 o 
   1   0  30    11872.71    12230.68    261.69 o 
   2   0  30       81.88       44.59     18.53 o 
   3   0  30     3086.29     3193.36     82.78 o 
   4   0  30      100.86       74.30     21.90 o 
   5   0  30    14194.02    14438.84    256.56 o 
   6   0  30      165.27      196.89     33.41 o 
   7   0  30       46.73       22.31     37.72 o 
   8   0  30      253.74      284.81     58.22 o 
   9   0  30     3190.92     3305.87     96.95 o 
   1   1  30     1817.99     1780.26     39.72 o 
   2   1  30     2632.13     2645.94     49.42 o 
   3   1  30     4091.90     3923.67     67.45 o 
   4   1  30      363.46      338.95     26.88 o 
   5   1  30      674.74      706.62     34.97 o 
   6   1  30     1052.26     1029.86     41.95 o 
   7   1  30     1481.38     1419.13     50.81 o 
   8   1  30      301.29      259.81     34.13 o 
   9   1  30        3.30      -34.95     23.30 o 
   0   2  30     3247.10     4021.54     98.61 o 
   1   2  30      430.36      458.01     27.47 o 
   2   2  30       43.29      -25.19     16.83 o 
   3   2  30      511.35      528.17     28.73 o 
   4   2  30     2691.10     2770.62     57.34 o 
   5   2  30      684.89      718.52     32.15 o 
   6   2  30      342.30      382.39     29.91 o 
   7   2  30      102.50      112.74     25.08 o 
   8   2  30      613.88      668.99     36.84 o 
   1   3  30     2430.08     2454.95     53.22 o 
   2   3  30      901.21     1055.85     46.43 o 
   3   3  30     4324.49     4386.97     75.65 o 
   4   3  30       82.32       73.34     22.71 o 
   5   3  30       74.49       49.54     20.94 o 
   6   3  30      706.82      754.64     38.49 o 
   7   3  30     2613.47     2748.48     65.41 o 
   8   3  30       53.57      106.09     26.42 o 
   0   4  30      117.23       73.07     31.88 o 
   1   4  30      436.26      488.82     29.61 o 
   2   4  30        1.09      -15.00     20.10 o 
   3   4  30      300.54      271.91     28.12 o 
   4   4  30      513.82      520.03     33.21 o 
   5   4  30      600.36      686.95     36.80 o 
   6   4  30       23.08      -10.78     28.90 o 
   7   4  30        2.28      -30.21     24.35 o 
   1   5  30      519.84      571.23     33.09 o 
   2   5  30       20.20       50.43     23.02 o 
   3   5  30     1139.07     1167.19     48.78 o 
   4   5  30        8.28      -22.44     23.09 o 
   5   5  30       19.05       -9.26     24.05 o 
   0   6  30      865.32      884.00     55.09 o 
   1   6  30      162.98      194.50     28.60 o 
   2   6  30        0.34        5.74     25.01 o 
   1   1  31     4419.53     4610.37     70.51 o 
   2   1  31      582.47      543.03     25.64 o 
   3   1  31     4508.58     4718.48     76.85 o 
   4   1  31        0.28        1.17     12.98 o 
   5   1  31      168.01      132.50     23.58 o 
   6   1  31      361.37      362.42     30.76 o 
   7   1  31     4027.24     4011.83     86.52 o 
   8   1  31        0.00      -12.01     26.68 o 
   0   2  31     4966.56     5178.56    116.95 o 
   1   2  31        8.05       32.62     18.75 o 
   2   2  31       44.76        4.88     17.50 o 
   3   2  31        5.93        8.40     18.92 o 
   4   2  31     2105.60     2298.41     51.95 o 
   5   2  31      236.07      333.50     28.18 o 
   6   2  31     1075.52     1093.11     41.64 o 
   7   2  31       10.40       15.72     23.84 o 
   8   2  31      457.62      570.33     34.64 o 
   1   3  31        0.90       17.93     19.79 o 
   2   3  31     4472.33     4379.55     75.85 o 
   3   3  31       29.03       53.36     22.41 o 
   4   3  31      581.74      648.48     33.73 o 
   5   3  31       16.02      -13.41     20.90 o 
   6   3  31     1061.53     1090.90     43.17 o 
   7   3  31       27.39       92.75     26.07 o 
   0   4  31     3396.57     3244.02     90.82 o 
   1   4  31     2313.20     2266.65     53.74 o 
   2   4  31       10.52      -30.29     20.20 o 
   3   4  31      353.81      410.23     33.52 o 
   4   4  31     1244.78     1153.05     43.45 o 
   5   4  31     1594.33     1545.93     49.41 o 
   6   4  31      195.89      213.51     32.13 o 
   1   5  31       44.61       42.57     22.57 o 
   2   5  31     1267.53     1292.39     46.08 o 
   3   5  31       60.81       71.98     27.98 o 
   4   5  31       71.81       59.75     25.93 o 
   5   5  31       25.46       -5.99     23.27 o 
   0   6  31     1070.31     1144.28     61.22 o 
   1   6  31      136.41      173.03     27.80 o 
   0   0  32     4693.51     4087.01    330.39 o 
   1   0  32     2356.57     1682.69    149.74 o 
   2   0  32       37.00       13.62     13.46 o 
   3   0  32      356.64      475.94     37.80 o 
   4   0  32      817.96      867.72     47.95 o 
   5   0  32     1303.42     1372.98     77.35 o 
   6   0  32      687.76      818.51     48.45 o 
   7   0  32       10.48       30.70     35.62 o 
   8   0  32      687.11      847.64     52.85 o 
   1   1  32     5295.39     5206.71     77.03 o 
   2   1  32      794.11      972.92     32.25 o 
   3   1  32     7188.01     7212.22    104.79 o 
   4   1  32      283.89      359.31     32.95 o 
   5   1  32      668.42      768.39     39.62 o 
   6   1  32      390.39      501.78     34.31 o 
   7   1  32     4314.18     4335.18     90.95 o 
   8   1  32      124.52      153.40     32.32 o 
   0   2  32     2220.35     2640.47     77.71 o 
   1   2  32     4731.25     4428.13     74.65 o 
   2   2  32      149.51      184.58     23.06 o 
   3   2  32     1886.09     1776.95     48.63 o 
   4   2  32     2327.88     2583.89     55.36 o 
   5   2  32     4692.49     4517.24     98.39 o 
   6   2  32      698.54      768.33     38.29 o 
   7   2  32      145.69      130.91     26.38 o 
   8   2  32      185.85      183.54     30.94 o 
   1   3  32       18.12        8.88     20.30 o 
   2   3  32     1241.36     1453.83     46.45 o 
   3   3  32       76.54       68.68     23.01 o 
   4   3  32      246.16      329.27     28.75 o 
   5   3  32        1.30      -25.69     20.94 o 
   6   3  32      411.24      458.95     33.87 o 
   7   3  32        8.47      -24.93     22.86 o 
   0   4  32      314.82      511.44     44.33 o 
   1   4  32        9.54        2.09     21.46 o 
   2   4  32       88.64       36.04     22.09 o 
   3   4  32       34.99       33.40     24.55 o 
   4   4  32      413.90      499.60     34.79 o 
   5   4  32      241.43      251.84     34.60 o 
   6   4  32       26.23       42.30     27.92 o 
   1   5  32       35.31       61.70     24.40 o 
   2   5  32       62.48       74.00     25.44 o 
   3   5  32       29.92       23.22     25.51 o 
   4   5  32       12.82       27.37     24.65 o 
   1   1  33        0.67      143.75     19.75 o 
   2   1  33     7762.04     7573.86    102.66 o 
   3   1  33      185.26      402.19     24.55 o 
   4   1  33     1026.18     1025.50     38.96 o 
   5   1  33       46.90       36.03     20.32 o 
   6   1  33     3361.74     3242.28     75.50 o 
   7   1  33       16.00      158.96     30.79 o 
   8   1  33     1090.33     1200.65     54.95 o 
   0   2  33       20.15       38.77     28.84 o 
   1   2  33      165.22      240.82     23.73 o 
   2   2  33       20.28        9.23     19.27 o 
   3   2  33      124.03       97.37     24.19 o 
   4   2  33      306.15      375.09     26.73 o 
   5   2  33      129.87      181.95     26.97 o 
   6   2  33       11.44      -14.29     22.95 o 
   7   2  33       55.68       26.52     23.70 o 
   1   3  33       10.15      -17.21     20.07 o 
   2   3  33     1243.51     1312.88     44.22 o 
   3   3  33       22.02       32.06     21.56 o 
   4   3  33      217.83      194.28     26.77 o 
   5   3  33        0.60      -25.32     24.25 o 
   6   3  33      383.74      450.54     34.99 o 
   0   4  33     9796.12     9573.05    194.07 o 
   1   4  33       22.42       25.98     23.79 o 
   2   4  33      348.39      349.04     28.58 o 
   3   4  33       40.16       45.21     24.24 o 
   4   4  33     6807.37     6311.11    109.37 o 
   5   4  33        2.23      -35.11     23.40 o 
   1   5  33        5.41      -28.45     22.59 o 
   2   5  33     1085.12     1132.11     45.75 o 
   3   5  33        0.17       16.36     28.10 o 
   0   0  34     1318.44     1168.21     57.92 o 
   1   0  34     2000.37     1690.55     52.54 o 
   2   0  34       18.97      -10.72     17.47 o 
   3   0  34      752.61      718.56     65.30 o 
   4   0  34     1038.03      985.52     60.90 o 
   5   0  34     1036.07      990.33     60.08 o 
   6   0  34       73.46      126.94     40.94 o 
   7   0  34      227.35      278.59     61.23 o 
   1   1  34     3054.74     3149.45     60.37 o 
   2   1  34      589.47      784.08     35.34 o 
   3   1  34     5586.50     5765.41     85.00 o 
   4   1  34       36.11       40.97     19.56 o 
   5   1  34      276.62      356.28     31.50 o 
   6   1  34      254.08      310.23     31.04 o 
   7   1  34     2830.87     2954.96     73.29 o 
   0   2  34     2071.53     1923.61     67.03 o 
   1   2  34     4417.33     4670.55     84.72 o 
   2   2  34       66.89       73.08     20.96 o 
   3   2  34      932.15      978.70     41.11 o 
   4   2  34     1326.69     1218.05     40.35 o 
   5   2  34     4108.80     4274.04     82.62 o 
   6   2  34       47.96       33.58     24.16 o 
   7   2  34        0.06      -22.31     22.97 o 
   1   3  34        8.30      -11.07     20.43 o 
   2   3  34      311.85      313.75     26.13 o 
   3   3  34        1.00       -6.95     22.66 o 
   4   3  34       32.92       56.64     26.04 o 
   5   3  34       69.53       52.02     26.02 o 
   6   3  34      292.87      315.72     33.21 o 
   0   4  34       88.44      339.72     41.37 o 
   1   4  34      112.04       98.45     24.58 o 
   2   4  34        1.96       17.50     25.15 o 
   3   4  34       24.33       19.41     27.18 o 
   4   4  34       82.13      274.15     30.67 o 
   1   5  34        5.14        6.25     22.61 o 
   2   5  34      567.66      616.48     37.81 o 
   1   1  35     1067.14     1258.93     36.94 o 
   2   1  35      625.81      882.15     32.52 o 
   3   1  35     2098.01     2382.83     49.48 o 
   4   1  35      242.97      316.16     25.80 o 
   5   1  35      137.86      163.47     41.94 o 
   6   1  35       93.18      160.45     28.76 o 
   7   1  35     1288.72     1544.54     74.33 o 
   0   2  35     1772.70     1807.78     65.63 o 
   1   2  35      125.34      283.28     27.27 o 
   2   2  35       40.68       25.61     20.38 o 
   3   2  35       55.43      101.71     24.32 o 
   4   2  35     1275.11     1215.78     40.73 o 
   5   2  35      297.53      427.18     32.20 o 
   6   2  35      134.30      118.10     26.04 o 
   1   3  35      120.84      130.87     23.30 o 
   2   3  35     1920.63     1720.59     47.08 o 
   3   3  35       73.12       62.23     24.32 o 
   4   3  35      134.70       96.24     25.05 o 
   5   3  35        3.14        4.15     24.34 o 
   0   4  35     1833.04     1924.87     74.76 o 
   1   4  35      791.45      914.57     39.82 o 
   2   4  35       50.36       60.30     28.44 o 
   3   4  35      202.46      212.45     30.01 o 
   4   4  35      904.54      951.64     46.07 o 
   0   0  36      527.30      639.94     60.69 o 
   1   0  36     6051.77     5693.33    129.75 o 
   2   0  36       28.23       55.96     34.18 o 
   3   0  36     2230.35     2242.92     87.16 o 
   4   0  36      136.11      148.55     49.37 o 
   5   0  36     5545.26     5244.98    185.93 o 
   6   0  36      280.72      423.22     66.17 o 
   1   1  36     1217.84     1334.20     40.10 o 
   2   1  36      827.69      920.95     32.90 o 
   3   1  36     1344.47     1486.26     39.67 o 
   4   1  36      110.66      115.34     26.74 o 
   5   1  36       56.60       56.50     26.21 o 
   6   1  36      252.52      264.59     32.26 o 
   0   2  36     2606.14     2897.67     85.07 o 
   1   2  36      504.35      579.86     31.23 o 
   2   2  36       41.34       18.31     18.86 o 
   3   2  36       67.33       77.57     26.55 o 
   4   2  36      899.54      973.35     40.29 o 
   5   2  36      228.30      245.80     28.22 o 
   6   2  36      532.52      675.95     37.86 o 
   1   3  36      813.91      856.62     37.02 o 
   2   3  36       13.64      113.21     23.62 o 
   3   3  36     1066.52     1088.26     44.33 o 
   4   3  36       50.75       29.46     23.98 o 
   5   3  36      115.85       73.34     33.05 o 
   0   4  36       61.69       71.69     34.83 o 
   1   4  36        0.88       10.15     23.14 o 
   2   4  36        7.36       33.49     28.13 o 
   3   4  36       16.57       34.06     28.33 o 
   1   1  37       21.94       56.66     20.06 o 
   2   1  37      287.50      369.41     25.24 o 
   3   1  37       60.64      178.64     22.70 o 
   4   1  37       49.48       45.27     25.57 o 
   5   1  37       27.41       31.95     25.23 o 
   0   2  37     4908.52     5211.31    122.14 o 
   1   2  37      340.51      332.78     26.71 o 
   2   2  37      183.95      178.98     24.05 o 
   3   2  37      218.36      205.85     29.32 o 
   4   2  37     2460.18     2605.28     62.46 o 
   5   2  37      281.48      250.17     30.58 o 
   1   3  37      289.96      357.17     31.20 o 
   2   3  37     3424.48     3414.47     68.70 o 
   3   3  37      114.01      172.45     27.86 o 
   4   3  37      383.83      472.82     33.93 o 
   0   4  37        7.80      -31.47     31.55 o 
   1   4  37      335.56      400.46     31.14 o 
   0   0  38     5378.92     5352.79    209.35 o 
   1   0  38     3374.76     3954.89    121.63 o 
   2   0  38       85.76      139.48     37.45 o 
   3   0  38      699.59      893.35     61.40 o 
   4   0  38     2942.28     2801.25    130.49 o 
   5   0  38     3448.07     3730.61    152.70 o 
   1   1  38      466.68      541.80     30.01 o 
   2   1  38      458.77      566.76     30.42 o 
   3   1  38      955.45      941.60     39.51 o 
   4   1  38       40.36       69.01     25.76 o 
   5   1  38      126.64      111.24     26.67 o 
   0   2  38        0.44      157.72     33.38 o 
   1   2  38       45.54       61.39     21.25 o 
   2   2  38        7.19        0.15     19.57 o 
   3   2  38       14.12      -20.25     23.06 o 
   4   2  38        1.53       45.22     25.85 o 
   1   3  38      277.60      356.43     31.92 o 
   2   3  38     1252.28     1305.56     47.06 o 
   3   3  38      405.44      589.11     35.94 o 
   1   1  39      145.43      169.53     24.66 o 
   2   1  39      315.53      254.30     24.59 o 
   3   1  39      251.68      364.34     31.90 o 
   4   1  39        0.43      -11.20     23.16 o 
   0   2  39      605.63      605.45     51.24 o 
   1   2  39      989.83     1098.76     39.54 o 
   2   2  39       43.47       51.13     21.18 o 
   3   2  39      342.45      352.59     32.17 o 
   0   0  40     3693.15     3981.82    218.14 o 
   1   0  40       20.07       97.34     39.22 o 
   2   0  40      175.24      230.04     41.95 o 
   3   0  40        7.56       -3.02     44.82 o 
   1   1  40      571.02      639.97     34.64 o 
   2   1  40      785.88      807.29     41.74 o 
   3   1  40      580.32      582.90     41.82 o 
   0   2  40      110.27       50.99     36.63 o 
   1   2  40      574.42      668.93     33.77 o 
   1   1  41      118.21      126.23     28.33 o 
                                                 
